# Supplementary material for: Continuous map of early hematopoietic stem cell differentiation across human lifetime
Source: Nat Commun. 2025 Mar 7;16:2287. doi: 10.1038/s41467-025-57096-y (PMC11889232; doi:10.1038/s41467-025-57096-y)
Supplement: Supplementary file 3 — Supplementary Data [file 41467_2025_57096_MOESM3_ESM.zip › data 1 to 12 and 14 to 17.xlsx]

## Sheet: Supplementary Data 1
Supplementary Data 1. BD Rhapsody gene panel and primer sequences for PCR1 and PCR2.
Gene	Accession number	PCR1: Primer sequence (5' -> 3')	PCR2: Primer sequence (5' -> 3')
ABCB1	NM_000927.4	CCAGAATGCAGACTTAATAGTGGTGT	CAGACGTGTGCTCTTCCGATCTTTCCTCAGTCAAGTTCAGAGTCTTC
ABCG1	NM_004915.3	GGATCTTCTCTCCATTCCCCTTTCTA	CAGACGTGTGCTCTTCCGATCTCATCTTTCTAAGGTGTGTCTCTTTTC
ABL1	NM_007313.2	GTTAGGAAAACCACAAACGGAGCC	CAGACGTGTGCTCTTCCGATCTCTTACAGCACATCACCTCTTTGC
ACO1	NM_001278352.1	TACATGATCCGCAAGATGGCCAAG	CAGACGTGTGCTCTTCCGATCTGGTGTCTCCTACCCTCTTATTGTTC
ACTB	NM_001101.3	TTACAGGAAGTCCCTTGCCATCC	CAGACGTGTGCTCTTCCGATCTGATAGCATTGCTTTCGTGTAAATTATG
ADA2	NM_001282225.1	TCAAATTAAATCAGGTCACTCCTTTGC	CAGACGTGTGCTCTTCCGATCTCTTGCTCTTTTCCATCATGCCTCT
ADAM19	NM_033274.4	AATCTTGTAACTGCCTGCTAGCC	CAGACGTGTGCTCTTCCGATCTCGTCCACTGTGCGTTTGTATGTGT
ADGRA3	NM_145290.3	AGAGAGAGACAGTACAACCCACCCCA	CAGACGTGTGCTCTTCCGATCTCTGTTTACAGCCACCATAGGGATT
ADGRG1	NM_005682.6	GCCTGGTGTCTGCTGTAAATGTTT	CAGACGTGTGCTCTTCCGATCTGGCCGCCCATCATGGTTAATTCT
ADGRG6	NM_198569.2	GCAGTTCTCACCTCCATTTAGTC	CAGACGTGTGCTCTTCCGATCTCTTGTCACCATTCACTTGCATTGT
ADGRG6	NM_198569.2	GGTTCCAACTCAACCTATCTTACATCC	CAGACGTGTGCTCTTCCGATCTGCCACAGAAGCTATGATTTGTAAA
ADM	NM_001124.2	GCAGAAGAATCCGAGTGTTTGC	CAGACGTGTGCTCTTCCGATCTCGCAAGCCTCACTATTACTTGAA
AGER	NM_001136.4	CAGCATCAGCATCATCGAACC	CAGACGTGTGCTCTTCCGATCTACAGCCGCCCTGCTCATTGG
AHCYL1	NM_006621.5	CAACTTGTTCTAGCTTGTGATCCC	CAGACGTGTGCTCTTCCGATCTGCCAACAGTGTATCCATCACGTT
AHSP	NM_016633.3	CACTTGACTCCTTGCCTACATCTA	CAGACGTGTGCTCTTCCGATCTACTGGATGAACTTCTACATCAACTAT
AIF1L	NM_031426.3	GGAAAATCCTACTTCTACCCCCA	CAGACGTGTGCTCTTCCGATCTCTTACTTCTCTGGCTAAGGGCTCA
AIF1L	NM_031426.3	GGAACCAGCACTCTCCATCCTTT	CAGACGTGTGCTCTTCCGATCTCAGTGATGTGAAGGTGGGAAGGAAAG
AIF1L	NM_031426.3	GGAACCAGCACTCTCCATCCTTT	CAGACGTGTGCTCTTCCGATCTCTCAGTGCTGTTCCACCTTTTAG
AIM2	NM_004833.1	CAACACGCTTCAAACTCAGCCCCTT	CAGACGTGTGCTCTTCCGATCTCTGGTCTAAGCAGCATTTAATTGAA
AKR1C3	NM_003739.5	GGGTGTCAAACTTCAACCGC	CAGACGTGTGCTCTTCCGATCTTGATGTCTACCAGAAGCCCTGTGTGTG
AKT1	NM_001014431.1	GAAATGTTAAGGACTTCTGCAGCTATG	CAGACGTGTGCTCTTCCGATCTAGCAAGGTTTAAATTTGTTATTGTGT
ALAS2	NM_000032.4	CCCAGCCACATCATCCCCATCCG	CAGACGTGTGCTCTTCCGATCTCCATCAACTACCCAACTGTCCC
ALCAM	NM_001627.3	GCTAAGCCATTCTGTTATCTCTG	CAGACGTGTGCTCTTCCGATCTAGAAGAAAAAGAATTCCAAATCCTCA
ANGPT1	NM_001146.4	GGGCCTCCTCTCATAAAAGAGAC	CAGACGTGTGCTCTTCCGATCTTGTCCTTTTGTGTTCCTACAGAC
ANK1	NM_020476.2	CCCCCTCCATCCTCCCCCATCC	CAGACGTGTGCTCTTCCGATCTACTCCGCTTTGGCACCTCTGCTC
ANK3	NM_020987.4	GGGTAAATGCTTGCCGCTTTA	CAGACGTGTGCTCTTCCGATCTCACGCTGTAAAATTATTACTGTATTGT
ANKRD27	NM_032139.2	CATCAGACCTGTTCCACATCATGC	CAGACGTGTGCTCTTCCGATCTTTTTTATGTTATTGGCCTAGAGCTAC
APEX1	NM_001641.3	CTTGTGCTGTGTGGAGACCTCAATG	CAGACGTGTGCTCTTCCGATCTCCCCTCAACTACCATTCCTTCTTTA
AQP9	NM_020980.4	TCTGGACAAAATGTTCCTCAATCT	CAGACGTGTGCTCTTCCGATCTCTAAGCCACCTCTGGTCTTGCTAAGT
ARFGEF1	NM_006421.4	ACCCATAATATTTTGTCAAATGCACTA	CAGACGTGTGCTCTTCCGATCTCTGTGAATTGTGCTCTGATGGTT
ARFIP2	NM_012402.3	CACAATGCTGTGTCCGCCTACTT	CAGACGTGTGCTCTTCCGATCTGGGCCAATGATGTTGCGTCTAAT
ARHGAP22	NM_021226.3	GTACGAGAGGAGTGTGAAAAGAATCG	CAGACGTGTGCTCTTCCGATCTCTGGAGAGAGAGAGATCCTGATACC
ARL3	NM_004311.3	CCTTCACTCTCCCTTGGTTACTATG	CAGACGTGTGCTCTTCCGATCTTTAGCTCTGCACTCCATGTGGTT
ARL3	NM_004311.3	CAGGGTTTCAACATCAAAAGTGT	CAGACGTGTGCTCTTCCGATCTATCCAGTCTTGCTCAGCTCTCAC
ARMC8	XM_006713564.3	GCCTATGCTGCAGCCACTTTGTGA	CAGACGTGTGCTCTTCCGATCTTTTTCCAGGGTTTAAGCATTGC
ARPP19	NM_001306195.1	GCTGCTATTGTGGAATATACGTGTG	CAGACGTGTGCTCTTCCGATCTTCAAACACAACTAGATGGGGCTCTG
ASRGL1	NM_001083926.1	CAGGGAAAAGAACCAGAATCCTTTA	CAGACGTGTGCTCTTCCGATCTGTGCTTTGAGATTCTTCCCACCTC
ATP1B1	NM_001677.3	ACAGAAAAACACAAAAAGGTGATGG	CAGACGTGTGCTCTTCCGATCTACATGCTGGTGCTGTGTCTTTATG
ATP8B4	NM_024837.3	CCTCTGTAAAATGAGGACATACTACC	CAGACGTGTGCTCTTCCGATCTGGTCCCTATTAAATTCTTGGTCAGAC
ATRX	NM_000489.4	AGCGTTTTTGCTTAGTATTGTGATAT	CAGACGTGTGCTCTTCCGATCTGTAATGTTTCAGTCCATCATCCAGC
ATXN7L3B	NM_001136262.1	TTAGGAACTCTCCCTTTCCCTACC	CAGACGTGTGCTCTTCCGATCTGGGTTCTTTAAAATTTCTGTGGTTTG
B2M	NM_004048.2	GTCTGGGTTTCATCCATCCGACAT	CAGACGTGTGCTCTTCCGATCTATTCTACTTTGAGTGCTGTCTCCAT
BAALC	NM_024812.2	CCTGAATCTAACAGTGACTTCATAACTA	CAGACGTGTGCTCTTCCGATCTCTCACTTACAGGGGAGAAGGAAATGC
BAALC	NM_024812.2	GGTACAGGAAAACTCCTTGTTATC	CAGACGTGTGCTCTTCCGATCTCCAGCACCTGGTTGATGTGTATTC
BAG6	NM_001098534.1	TATGCCTGCCAAGAGACGCAAGAC	CAGACGTGTGCTCTTCCGATCTGCAGCTCCGGTCTGATATACAAAA
BAMBI	NM_012342.2	GGAGCACTTTATCTGAAGACAAACTCA	CAGACGTGTGCTCTTCCGATCTTCTTCTGAAGGATTATTTGCACAGAC
BAMBI	NM_012342.2	GAACTGCTGTCTGACCTGTGAT	CAGACGTGTGCTCTTCCGATCTTCTTCTGAAGGATTATTTGCACAGAC
BCL11A	XM_017004334.1	CCAGCATCTTACCTTCATATGCAGTA	CAGACGTGTGCTCTTCCGATCTATTCCTGTAATGAAAGCTGTTTGTC
BCL2	NM_000633.2	GTACTGTACCGGTTCATCTGGAC	CAGACGTGTGCTCTTCCGATCTTTTTAAGAGGTGGCTGATATTCTGC
BCL2L1	NM_001322242.1	ATGCCCCAGAGCTGTTTATGG	CAGACGTGTGCTCTTCCGATCTCCGGGCTCTCTGCTGTACATATTTGA
BCL2L2	NM_004050.4	CTGTTAGCATTCCCCGGGACCTTT	CAGACGTGTGCTCTTCCGATCTTCCCACTCCCCACTTATTCTAG
BCL6	NM_001130845.1	AGTAAGAAAATATTTTGTCTAAAATGCCT	CAGACGTGTGCTCTTCCGATCTTTCTAGTTTTCAGTTTGTATATACCCG
BCOR	NM_001123383.1	TGTTATAATGTTTCTTTACTTTTCAATGCA	CAGACGTGTGCTCTTCCGATCTGGTTGCTTGGAAATGTACATAAAACTA
BCORL1	NM_021946.4	TTCTTTGTATTGTGTTTGTTCTTTGTTC	CAGACGTGTGCTCTTCCGATCTCCACCATACTGCCCAGTTGGTTTTGA
BEX1	NM_018476.3	CCAAGAAAATGAAGAAAAGGAGCAAGT	CAGACGTGTGCTCTTCCGATCTGATGTGCCCTTGTTGTAAACCTTT
BEX3	NM_206915.2	CAGTTGAGGAATTGTCTGCG	CAGACGTGTGCTCTTCCGATCTATGCCTTGACTCCTGCCATTTATC
BIRC5	NM_001168.2	TGGTAGATGCATGACTTGTGTGTG	CAGACGTGTGCTCTTCCGATCTCCAACCTTCACATCTGTCACGTTCT
BIVM	NM_017693.3	CCAAGTCACTCAGAGGACAACTACC	CAGACGTGTGCTCTTCCGATCTCAAGGTGCTGAATGTGTTGGTAAC
BMI1	NM_005180.8	GTTGAATTTAAAATATGAATAACCCCACC	CAGACGTGTGCTCTTCCGATCTTGACCTAAATTTGTACAGTCCCATTG
BMS1	NM_014753.3	CAATTGCAGTGAGCCTTTGGAC	CAGACGTGTGCTCTTCCGATCTTGGGAAAGAGCTCAAGAGATGTCTC
BNIP1	NM_001205.2	CTCTTTCCATTTTTGTGAGATCCC	CAGACGTGTGCTCTTCCGATCTAAGTAGCTGGCTTGTAAAGGGTG
BRAF	NM_004333.4	TTTGGTCTAGCTACAGTGAAATCT	CAGACGTGTGCTCTTCCGATCTCTTTCCCCAAATTCTCGCCTCTAT
BTBD11	NM_001018072.1	GTCTACAGTATTGGCTCTTCTGCG	CAGACGTGTGCTCTTCCGATCTCCTCCTCCCACTTCTGTATCCTCA
BTK	NM_000061.2	GAGGAAATCCCAAGCTTAGGAGC	CAGACGTGTGCTCTTCCGATCTCCTCTTCTTTGATTCCCTGGGATAG
C1QTNF6	NM_031910.3	GATCCCCTTCCTGCCTCCTCCCA	CAGACGTGTGCTCTTCCGATCTGACCTCAGGCCTTCCGTTTCTTCTTC
C20orf96	NM_153269.2	GACCAGTTTGAGGAGAACATGCCT	CAGACGTGTGCTCTTCCGATCTATTTACTTCCAGGACCGGATCTCC
C2CD2	NM_015500.1	GTAATCTCACGGCTCTTGATCTG	CAGACGTGTGCTCTTCCGATCTGCAGCGCACCATTCATCATTTAG
C2orf69	NM_153689.5	CATATTACATTGCCTTTAAGCACTATG	CAGACGTGTGCTCTTCCGATCTTCAGATTGGTCCTTTGTCCACATTTG
C5orf30	NM_001316968.1	TGTCAATTGCACTGGTTTAATTTG	CAGACGTGTGCTCTTCCGATCTAACTACGTGAAAGAGCCTTGGGG
CACNB2	NM_201596.2	GTAAATATGTGTGATTGCTTGACTTGA	CAGACGTGTGCTCTTCCGATCTATTCTGCCCACCTCGCTCTGTATT
CALN1	NM_001017440.2	CATTCTCTATCATGCCTTCCGAGAC	CAGACGTGTGCTCTTCCGATCTGACCTATGGACTATGGATGGATGC
CALR	NM_004343.3	TCTTGATCAACATCTTTTCTTGCC	CAGACGTGTGCTCTTCCGATCTCCTGAGATTTCATCTGCTCTCCTTC
CALU	NM_001219.4	CCCAGCCTTTGTACTAAGCTCTTGA	CAGACGTGTGCTCTTCCGATCTTTTTGTTTGTTTGTTTAAATCAAGCCT
CALU	NM_001219.4	GTGTTTATTTTTGTATTTTTCTCTGGTTGG	CAGACGTGTGCTCTTCCGATCTAAGAGTTAGGGCCAGTGTCTTGAA
CAT	NM_001752.3	AGGCTCTTCTGGACAAGTACAATG	CAGACGTGTGCTCTTCCGATCTTGTTTACATATCACCTCATGGCC
CBL	NM_005188.3	AAGCCTGTCCTCAGTAATGTGAC	CAGACGTGTGCTCTTCCGATCTCTTTCTCCAGAATGAAGAGTCCCA
CBLB	NM_170662.4	GGTGTTTTGATACCTGTACTGTGTTC	CAGACGTGTGCTCTTCCGATCTGGTCAGGTCTGCTGTAACATTTCC
CBLC	NM_012116.3	CTCTACCCAGATGGAAAGACCCACAA	CAGACGTGTGCTCTTCCGATCTCCGAAAGTGAGACTCCTAAAGGG
CCNA2	NM_001237.3	CCTGTTTGTTTAGGTTTTGCGAGG	CAGACGTGTGCTCTTCCGATCTTGCTTTTTCTTGTTTTGCACTGG
CCNB1	NM_031966.3	CTCCATTATTGATCGGTTCATGC	CAGACGTGTGCTCTTCCGATCTGTATGCCACATCGAAGCATGCTA
CCNB2	NM_004701.3	TGGAAACTCTAATTTTGAAAGAATTGAAAT	CAGACGTGTGCTCTTCCGATCTCCCTGGGGATGTGTGCTTCATTGT
CCND1	NM_053056.2	TACCTGTAGGACTCTCATTCGG	CAGACGTGTGCTCTTCCGATCTGACGCTTTGTCTGTCGTGATGGG
CCNE1	NM_001238.3	CCATCCTTCTCCACCAAAGACAGTT	CAGACGTGTGCTCTTCCGATCTTGCTATGGAAGGTGCTACTTGACC
CCNJ	NM_001134375.1	GGAGTCCAATTTTCAGTATTTTAACTACCT	CAGACGTGTGCTCTTCCGATCTTGATTACTATTGCTGCATACCCG
CD109	NM_133493.4	TGTTGTCATTTTCATTTCAGTTGTAAC	CAGACGTGTGCTCTTCCGATCTCGTTTGCCCAGTGTATTGAATTGG
CD109	NM_133493.4	GCTGTAAAAGAAAATAAAGATGATCTCA	CAGACGTGTGCTCTTCCGATCTGTGAAGCTGTCCTCCTGTGACCTTT
CD14	NM_000591.3	AAGTTCCCGGCCATCCAGAATCTA	CAGACGTGTGCTCTTCCGATCTTGCCAGCCAAGCTCAGAGTGCTC
CD19	NM_001770.5	GTTCTATGAGAACGACTCCAACC	CAGACGTGTGCTCTTCCGATCTGCCTGGATCTCCTCAAGTCCC
CD2	NM_001767.3	CATCTTCGAACTCAGCCATGTGGT	CAGACGTGTGCTCTTCCGATCTCTTGTCCCCTCTCAGGTCATGTGTA
CD2	NM_001767.3	TCCTGGACTTGTATCAACACAACC	CAGACGTGTGCTCTTCCGATCTATCCAGCAACTTCCCAACATCCTC
CD244	NM_016382.3	GGCCTCTCAGAAACCATGTTCTAT	CAGACGTGTGCTCTTCCGATCTAATCTAGACACTATGCTGGGTTCC
CD247	NM_198053.2	TAACTGTACTGGGCCATGTTGTGC	CAGACGTGTGCTCTTCCGATCTCCATTGAACTGTACCATGTGCTAC
CD274	NM_014143.3	AGTGTACCTTGACTGCTAGCTAC	CAGACGTGTGCTCTTCCGATCTCAACAGAGCTCCTTGTGTTATC
CD276	NM_001024736.1	CCTCTTTGTTCCTTTCTTTTCATGTATC	CAGACGTGTGCTCTTCCGATCTACCCCCACCATGGTGCTATTCT
CD34	NM_001025109.1	GCCAGAAAAACGTGTTGCCTTGA	CAGACGTGTGCTCTTCCGATCTTATCACCAGCTGCCTCTTCTGTGGGTG
CD36	NM_000072.3	AAAACGGCTGCAGGTCAACCTAT	CAGACGTGTGCTCTTCCGATCTATCTTACTCAGTGTTGGTGTGGT
CD36	NM_000072.3	ATTTGCAGGTCAATCTATGCTGT	CAGACGTGTGCTCTTCCGATCTAACGGCTGCAGGTCAACCTATTG
CD38	NM_001775.3	CACCTAGAATACTGTATAACTTTAAGTCAT	CAGACGTGTGCTCTTCCGATCTCCAGGATAGGGCATTTATTCTTGAA
CD3D	NM_000732.4	CTCAGACATTACAAGACTGGACC	CAGACGTGTGCTCTTCCGATCTTATCGAATGTGCCAGAGCTGTGTG
CD3E	NM_000733.3	TGGCCTGAATCAGAGACGCATCTG	CAGACGTGTGCTCTTCCGATCTCTGCCCTCTTGCCAGGATATTTAT
CD3G	NM_000073.2	GGTTCGGTACTTCTGACTTGTGAT	CAGACGTGTGCTCTTCCGATCTTAGTCCAGGTGTTCTCCTCCTATTC
CD4	NM_000616.4	CCTGTCTAAAATCCCTCCTTCATCC	CAGACGTGTGCTCTTCCGATCTCCTATTTCCTTCTCCTCCTGTCTTT
CD47	NM_198793.2	GGTTTAATTGTGACTTCTACAGGG	CAGACGTGTGCTCTTCCGATCTAGTCTCTGTATTGCGGCGTGTA
CD48	NM_001778.3	GTACCCAAGCCTGTCATCAAAAT	CAGACGTGTGCTCTTCCGATCTCTGTTGGTGATCATGCTCCTCAC
CD58	NM_001779.2	ATGTGCTTGAGTCTCTTCCATCTC	CAGACGTGTGCTCTTCCGATCTCAGACAGAACCAACTCCAATTGATTG
CD74	NM_001025159.2	TTCAACATCCTGCCAGCCCCA	CAGACGTGTGCTCTTCCGATCTGTTCCTGACATCACAGCAGCCTC
CD8A	NM_001145873.1	CCTGGAAAATGAATCCCTCTATCTC	CAGACGTGTGCTCTTCCGATCTAGCCCAAACTGCTGTCCCAAACAT
CD93	NM_012072.3	GCTTGTTTAAAAATAAATTGTGTTTTGGTC	CAGACGTGTGCTCTTCCGATCTTTTGCCCACTATTCCTCTGAGCTG
CD96	NM_198196.2	GCAGCCCTATTGAGAAATCTACCT	CAGACGTGTGCTCTTCCGATCTGAACTACCCAGCTAAGCCTTTTACTA
CD99	NM_002414.4	AGCCATCTCTAGCTTCATTGCTT	CAGACGTGTGCTCTTCCGATCTCTTGTTGCTGGGCGGATGATGTTT
CDIP1	NM_001199054.1	CACTGTACCTGGGTGAATGATCAG	CAGACGTGTGCTCTTCCGATCTCTGAATGGTTTGTGAACTTGCTCAC
CDK12	NM_016507.3	ACTTCTTAGTCCTCAGACATGGGC	CAGACGTGTGCTCTTCCGATCTAGCCTCCATTCCCTCATCCCTACTA
CDK2	NM_001798.4	AAAATGATTGGCCCCAGTCCCCTT	CAGACGTGTGCTCTTCCGATCTTTGGTCATAGTGGGTGGATTTGT
CDK4	NM_000075.3	ATGTGGAGTGTTGGCTGTATCTTTGCAGAG	CAGACGTGTGCTCTTCCGATCTAGGGTCCTCCTCCATCTTTCTAC
CDK6	NM_001145306.1	AAGAAGAAGAAAGAAAGAAAGCTTATCTC	CAGACGTGTGCTCTTCCGATCTTGGAAACTGGATGTCTTACTGGGTG
CDK6	NM_001145306.1	ACTCTAGCAACCATCCCTCCATTA	CAGACGTGTGCTCTTCCGATCTGGAAACTGGATGTCTTACTGGGTG
CDK7	NM_001799.3	GTATGGTGTAGGTGTGGACATGTGGGC	CAGACGTGTGCTCTTCCGATCTAATCCATGTGCTCGAATTACGG
CDKN2A	NM_058195.3	TGAGGGTTTTCGTGGTTCACATC	CAGACGTGTGCTCTTCCGATCTTCCCTCAGACATCCCCGATTGAA
CDKN2C	NM_001262.2	AGGAGACTGCTACTTAGAGGTGC	CAGACGTGTGCTCTTCCGATCTCCCACGTTGCCTCTACTTTATC
CEBPA	NM_004364.4	CAAGCTTTCCAAATATTTTGCTTTATC	CAGACGTGTGCTCTTCCGATCTTTGGGATTACTTTTGATCCTGGGG
CEBPE	NM_001805.3	GAGCGCAACAACATCGCCGTGC	CAGACGTGTGCTCTTCCGATCTACCCTCCGCAACCTCTTCCGC
CENPU	NM_024629.3	CAGCCTGCTAGGTGATGGTTTA	CAGACGTGTGCTCTTCCGATCTGTGAAGGGATAGAGAGTGGGATAGGA
CEP95	NM_138363.2	CTCCATGGAGAACTACTATAAGGACC	CAGACGTGTGCTCTTCCGATCTCAGCTGGCTTCCTTTCAGTACAGT
CFL1	NM_005507.2	ATTTTCCTTCTCCCTCCATCCCTTGACG	CAGACGTGTGCTCTTCCGATCTTCCCTCCATCCCTTGACGGTTCT
CFL1	NM_005507.2	ATAAGGACTGCCGCTATGCCCTCTAT	CAGACGTGTGCTCTTCCGATCTTCCCTCCATCCCTTGACGGTTCT
CHEK1	NM_001114121.2	GAAAGAGACTTGTGAGAAGTTGGGC	CAGACGTGTGCTCTTCCGATCTCATGATCGGACCATCGGCTCTGG
CHEK2	NM_007194.3	GCTGGGTATAACCGTGCTGTGGAC	CAGACGTGTGCTCTTCCGATCTGTGTTGTGAACTCCGTGGTTTGAA
CHST15	NM_001270764.1	CAGTGTGTGTGTATATTTATTTGCAGT	CAGACGTGTGCTCTTCCGATCTTGCCTCTGCTTCCTCTCATTCGAG
CIDECP	NR_002786.1	ACTGGGCCCTTTTCAGCATGCAAG	CAGACGTGTGCTCTTCCGATCTTTTCCCCAGTGAAGGACTAGACTA
CKAP4	NM_006825.3	TCCTGACGCATCTTGTGATATCAG	CAGACGTGTGCTCTTCCGATCTTGTTTGCTGTATCTCCCTTCCCTCT
CKAP5	NM_001008938.3	CAGCATTCAGACCTGGATTCTAACC	CAGACGTGTGCTCTTCCGATCTCTGTCCGTGGATGAGTTTAGTGTA
CLEC12A	NM_138337.5	CCAATCCAGTGCAGCTTGGTTCTA	CAGACGTGTGCTCTTCCGATCTATTTTGTCCCACAGCGTTGCTAGG
CLEC2B	NM_005127.2	GACAGGACTTTCATGACCCAATA	CAGACGTGTGCTCTTCCGATCTATGCAACTAAAACAGGGTAGACAG
CLEC2B	NM_005127.2	AGTTTGGAGCTGTGCTGTAAAAA	CAGACGTGTGCTCTTCCGATCTCACTCAACATGCCGACCTAACTAT
CLN5	ENST00000636183.1	GGTTTAGCCATAAAAAGATTTTATTACCCC	CAGACGTGTGCTCTTCCGATCTAGCGAGTTAGGTGATCTTGGTT
CNRIP1	NM_015463.2	CTGCATCCAGTTGTTCTCGGTCAT	CAGACGTGTGCTCTTCCGATCTCGCTCTTTCAGGGAAGGATGGTAA
COG3	NM_031431.3	GCCATGAAATGAATGAATTAGGAAGA	CAGACGTGTGCTCTTCCGATCTGAGTAGGTAATAGTGACCCAACTTG
COL24A1	NM_152890.5	ATTGTAACCTGTGCTTGTACGC	CAGACGTGTGCTCTTCCGATCTAGTCTTTTCCCATTTAAAATAGGCTC
COL5A1	NM_000093.4	ATTTTATTTGCTTCCTTTTTCCGCT	CAGACGTGTGCTCTTCCGATCTCCTCGTTCTCCCTGCTTTCTTTATC
CPXM1	NM_019609.4	CACTGTCTATGCTGGCAGTAATCTG	CAGACGTGTGCTCTTCCGATCTCATTCAGTGACACGGAACTGTCG
CRHBP	NM_001882.3	CACGCATTAATTTTTGTACTTTGCTTCT	CAGACGTGTGCTCTTCCGATCTTCGTATCTCAAGGGAAAATACTCAA
CRIM1	NM_016441.2	GCTGGAAGTTTGTTGTAGTATGCCT	CAGACGTGTGCTCTTCCGATCTCCATTCCTGGCATAAAAAGTCTTTAT
CSDE1	NM_001007553.2	TAGTAAGTATGGTGCAGAATTTCATGC	CAGACGTGTGCTCTTCCGATCTTCTTGGCCCTCTTCTTGAATTGG
CSF3R	NM_000760.3	AGTTTCCACCCAGCCCCAATCCC	CAGACGTGTGCTCTTCCGATCTCATGACTAAAAACTACCCCAGCCCA
CSNK2A1	NM_001895.3	GGCCACACTGACTTCCATTTTAAG	CAGACGTGTGCTCTTCCGATCTTTCTACCTTCTTTTCCTCCGACCG
CTNNB1	NM_001098209.1	TGGTACTGACTTTGCTTGCTTTG	CAGACGTGTGCTCTTCCGATCTTTGGGATATGTATGGGTAGGGTAA
CTNNBL1	NM_030877.4	CTTTCCCCTCTTTATGAAATCTCCC	CAGACGTGTGCTCTTCCGATCTCCTAAACATGCGAGGAAGCTCCAT
CTPS1	NM_001905.3	TTCCCTTGGATACCTAGACCGT	CAGACGTGTGCTCTTCCGATCTTAGACAGCTTTGACTGGAGGGTC
CTSH	NM_004390.4	CAATCTATGACGAGGAAGCGATGG	CAGACGTGTGCTCTTCCGATCTAAGATCACCAGCCATGTGCCTTAGTG
CTSL	NM_001912.4	CAGAAGAATCCTGTAAGTACAATCCC	CAGACGTGTGCTCTTCCGATCTGCATGCATGGGAGGAATTCATCTTC
CUL4A	NM_001008895.2	GTGTTGTGTATATATACATGAGGTTGA	CAGACGTGTGCTCTTCCGATCTAGAGTCTCTTTTTGAAACATGCGG
CUL4A	NM_001008895.2	CGCTCAGATGATCAGCATTTAGAG	CAGACGTGTGCTCTTCCGATCTCTAAGATTGAGTCTGGCAGTCCCT
CUX1	NM_181552.3	ATAACTCTTTGCTGCTTGCCTTGA	CAGACGTGTGCTCTTCCGATCTTGTTGTCCCTCTGTCTTTGGTTAGC
CXCL16	NM_001100812.1	GAGAGCTTACCATCGGTGTCTAT	CAGACGTGTGCTCTTCCGATCTCTCCTGGCCATCATCTTCATCCTCAC
CXCR4	NM_001008540.1	AGGAAAGCGAGGTGGACATTCATC	CAGACGTGTGCTCTTCCGATCTTTAGTTGCTGTATGTCTCGTGGT
CYBA	NM_000101.3	ACCCAGTGGTACTTTGGTGCCTACT	CAGACGTGTGCTCTTCCGATCTCCCATCGAGCCCAAGCCCCG
CYBB	NM_000397.3	TATTGGCCCTTTCTAACCTATGTGC	CAGACGTGTGCTCTTCCGATCTGATCTGCCCTGTGTTATCCAGTTAT
CYLD	NM_001042355.1	TATATTGGAGACTCAACTGCCCTT	CAGACGTGTGCTCTTCCGATCTATCTGAAACTTCCCAGGGGAGTTG
DACH1	NM_080759.5	GCTATCAGCTGTATGTTAAGAGAGAC	CAGACGTGTGCTCTTCCGATCTAAGCCCTTGGAACAGAACATACTCA
DAPK1	NM_001288729.1	GGGTGTGTTTGAAATCATCGGAG	CAGACGTGTGCTCTTCCGATCTCATAGCAGATGGTTTCCACATTTAG
DCAF7	NM_005828.4	CTCACTTGCTTTGGTTCCTGTGTA	CAGACGTGTGCTCTTCCGATCTGGGAATCTCCATTGAAGGCTACT
DDAH1	NM_012137.3	CACATAAGTTTTCCTCATCTGTTGTGA	CAGACGTGTGCTCTTCCGATCTCAGATTACTAAGGCCATCTCCTCA
DDIT3	NM_001195057.1	AATCTTCACCACTCTTGACCCTGC	CAGACGTGTGCTCTTCCGATCTAGAAGTGGCTACTGACTACCCTCT
DDX5	NM_004396.4	CGGCTCACCAACGTAACTTTCTA	CAGACGTGTGCTCTTCCGATCTCTAGGGCTGGGATAGGGAGTGATATT
DDX5	NM_004396.4	ATCCCAAGTTGCTTCAGTTGGTCG	CAGACGTGTGCTCTTCCGATCTGCTGCACCTATGATTGGTTATC
DDX6	NM_001257191.2	TGTCACAGTTCATGAGGTCAGAGG	CAGACGTGTGCTCTTCCGATCTAATTCCAATGTCCCTAGCCACAAGG
DGUOK-AS1	NR_104029.1	GAAAGGGAAATCTCCTTGCTAGAGG	CAGACGTGTGCTCTTCCGATCTAGAGCCTCAAAGTGGAGCCTATAA
DLAT	NM_001931.4	AAAAAGTGTTCTGTGTCCTTCTACTC	CAGACGTGTGCTCTTCCGATCTTGTGGAGTTAGCCCCTGAAATTTG
DLC1	NM_182643.2	GCTGCCTTCCTTAATATTGCATCTC	CAGACGTGTGCTCTTCCGATCTAGTCAGGGTCACCAGTGAATGCCAC
DLK1	NM_003836.6	GAAAGAGCTCAACAAGAAAACCCC	CAGACGTGTGCTCTTCCGATCTCTGTCCTAATCTTTGTGGTGTTCG
DNAJB9	NM_012328.2	ACATCTGTGACTTGCGTTGCAGAG	CAGACGTGTGCTCTTCCGATCTGCCAAGAGATTGTTATGTGTTTGGT
DNAJC6	NM_001256864.1	AAAATAATGTTTGATCCAGTATGTGC	CAGACGTGTGCTCTTCCGATCTCCCCCACATCTCTTTTCCGGATACAT
DNMT3A	NM_022552.4	GGCTCTTCCCCTTGGTTTGTAAC	CAGACGTGTGCTCTTCCGATCTTCATCCAGACTCATGCAATAACCC
DNMT3A	ENST00000402667.1	GGGCGTTAGTGACAAGAGGGACAT	CAGACGTGTGCTCTTCCGATCTTTCCCAGTCCACTATACTGACGT
DNMT3B	NM_006892.3	GCCACTCTTAGCTAAATCCCTCCC	CAGACGTGTGCTCTTCCGATCTTTAGGGAGAACGGGAATTCAGACA
DPP4	NM_001935.3	TAATCTTTTTCTAACTGGACTGGTTCA	CAGACGTGTGCTCTTCCGATCTCCAGTTATGGCTATAGGTGCTAC
DPYSL3	NM_001387.2	AAAGCTGTCCTTTGCCATCTCATC	CAGACGTGTGCTCTTCCGATCTCAGCCAGCATTCATTGTAAGTTCC
DRAM1	NM_018370.2	GAGGAGGAGAAATGCCACATACCT	CAGACGTGTGCTCTTCCGATCTTCCATACTTCTGCCTCACTTCGAG
DST	NM_015548.4	CTAACATTTCTGCACTGTAACGTGC	CAGACGTGTGCTCTTCCGATCTAGGCATCCTGGATATTAGACCTATTA
DTL	NM_016448.3	CCCCTTCCAGTCATGAAACTTCATTTG	CAGACGTGTGCTCTTCCGATCTGCCAGTAACGCTGTTTATCTCAC
DUSP6	NM_001946.3	CCTTACCTTTGTAAATATTTTTGCTTGTGT	CAGACGTGTGCTCTTCCGATCTGTAAATATTTTTGCTTGTGTTGTCGC
DUT	NM_001948.3	CACCTATGGAGAAAGCTGTTGTGA	CAGACGTGTGCTCTTCCGATCTGAAGTTTTTCTTTGTGTTTGGATCAA
E2F2	NM_004091.3	ATTTCTTGAAGCCAGGGACATGC	CAGACGTGTGCTCTTCCGATCTCAGCTTTCTGGTTCTTGTGATTGT
E2F5	NM_001951.3	GGGACTGTTATCTACCTCTAACTGTGTA	CAGACGTGTGCTCTTCCGATCTACAGACGTTCACTGCCACTTGTA
EEF1AKMT3	NM_015433.2	CTCCTTTGCTACGTGTATTGGACC	CAGACGTGTGCTCTTCCGATCTTAGGGCTGTGGTTTACTCCTGTCTA
EFEMP2	NM_016938.4	CGTCTACCCCGGTGCCTACAATG	CAGACGTGTGCTCTTCCGATCTAGTTCACCTAAATGGGGGTCTCTA
EIF2AK1	NM_014413.3	TCTGAAACTAAAAACTTGGACCTCATC	CAGACGTGTGCTCTTCCGATCTCCCCGGTACTTCCTCCTTTATTGT
EIF2S1	NM_004094.4	CAGTACCTTGCCGAGACTTGTTC	CAGACGTGTGCTCTTCCGATCTGGGACATTAGACCTTGGTGAAATGC
EIF2S3	NM_001415.3	TTGAAATGAAACTTTGCCACAACC	CAGACGTGTGCTCTTCCGATCTGGACAAATATTTTTCTCCCCTTGCTC
EIF5	NM_001969.4	CACAGTGGGAATCGAGAATCG	CAGACGTGTGCTCTTCCGATCTCTCAGCATACTCAGTGTCAAGCTA
EIF5B	NM_015904.3	GACATCGGAATAGTAACAAGTATTGAAATA	CAGACGTGTGCTCTTCCGATCTGTATGGAAGGAAGAAAAATAGGTGTAT
ELK3	NM_005230.3	TCCCCCATGCCTAGCTGTTAAGTAA	CAGACGTGTGCTCTTCCGATCTGGAAACTGGGATTAATGTATGCTC
ELOA	ENST00000609199.1	CACTGTGAAGAAAATTGCCCCAATG	CAGACGTGTGCTCTTCCGATCTTGCTTTGTGGATCCTTTTGGTCTC
EMP1	NM_001423.2	GGGAAGACGTTTTCTTTATCGCC	CAGACGTGTGCTCTTCCGATCTGGTTAGAGAGATTGGCCAGCAAAA
EPC1	NM_001272004.1	GAATCTTTCCATCCCCAACTTGCC	CAGACGTGTGCTCTTCCGATCTACGTGTATCATCATTCCAGTTTCTA
EPDR1	NM_017549.4	CGTACTGTCACTCCTTTGGTCAT	CAGACGTGTGCTCTTCCGATCTCACATAGTCAGTGCCCTAAGTATT
EREG	NM_001432.2	GATGCCCAATATATTCTGACCGT	CAGACGTGTGCTCTTCCGATCTGCACTCTGTAATTGCACTTTTTAAG
ERG	NM_182918.3	GTATACTCAGACTCCTGTACAATCT	CAGACGTGTGCTCTTCCGATCTCCTAGTTTGATGCCCTTATGTCCC
ERG	NM_182918.3	TAGGCGGCCTCCAGTTTTCCTTT	CAGACGTGTGCTCTTCCGATCTCTTGTGCAAGGGAGAGCCAAGGAAAT
ETV6	NM_001987.4	GAAGGAACCAACAGTCCACCTCA	CAGACGTGTGCTCTTCCGATCTATCTGTAATTCCTCACCCTCACC
ETV6	NM_001987.4	CATTCAGTAGGACATGGTGATCC	CAGACGTGTGCTCTTCCGATCTCCAAACCTTCCTGAACGCTATGAC
EZH2	NM_004456.4	GACAGTAAAAATGTGTCCTGCAAGA	CAGACGTGTGCTCTTCCGATCTGGTTAACGGTGATCACAGGATAGG
FAM169A	NM_015566.2	GAAAAATGTTTCAGGTGTCATCTAGTC	CAGACGTGTGCTCTTCCGATCTGTGATTGTATCATCCTGGATCGTCA
FAM169A	NM_015566.2	AAGACCCCACGTATACCTGACTC	CAGACGTGTGCTCTTCCGATCTCCAGGAAACATCTACTGCTCTTCCTC
FAM171A1	NM_001010924.1	GTGTTCATCTGTTCCGCTTCTCAG	CAGACGTGTGCTCTTCCGATCTCATTTGGGGTCAGCATCCTCGTTT
FAM212A	NM_203370.1	GGTGCCTTGGAAGAGGACTCA	CAGACGTGTGCTCTTCCGATCTGCTGTCATGCCCACCTCGCC
FAM30A	NR_026800.2	CCCTCTGTGACCGACTCCCTT	CAGACGTGTGCTCTTCCGATCTCATCTGTAACTTGCTTTTCCCGTG
FAM3C	NM_014888.2	GGGCATTAAGACAAAAAGCCCTT	CAGACGTGTGCTCTTCCGATCTCTTGGTGTGTGCATGAGTATTGTC
FAM69B	NM_152421.3	ACGGGACTTTCTACATGTGTGAGAC	CAGACGTGTGCTCTTCCGATCTGTGTTGCAAAATCACTCCCCTAC
FANCI	NM_001113378.1	TCAGCCTGTTGAGAAAGCTATCATC	CAGACGTGTGCTCTTCCGATCTCTCATCCACCTTTCTAAGAAGTCC
FBXO7	NM_012179.3	CATTCCATTCTATCCCAACCCCTT	CAGACGTGTGCTCTTCCGATCTTACAGATGTCAACTCCTTGGGGTG
FBXW7	NM_033632.3	CAGAGCTATTACTTGCCTGTTCTG	CAGACGTGTGCTCTTCCGATCTCATTCTCCAAGAGCCACAACTCAAGC
FCGR2A	NM_021642.3	GATTGCCATCAGAAAGAGACAACTTGA	CAGACGTGTGCTCTTCCGATCTGAAAAATCCTGAGCAAACAAAACCACC
FCGR3A	NM_000569.6	GACTCTATCAGAACTGGACCATCTC	CAGACGTGTGCTCTTCCGATCTTGAGCTTCGCTGAGTTAAGTTA
FCGR3B	NM_000570.4	GGATCTAGAGAATTCAGTGGGACC	CAGACGTGTGCTCTTCCGATCTCGCTGTGAAACTTTCAAATCCTT
FCGR3B	NM_000570.4	GGATCTAGAGAATTCAGTGGGACC	CAGACGTGTGCTCTTCCGATCTCCCTGTGTCACTGTCTCAAGTTAAGC
FCN1	NM_002003.3	GGGTAATTCTCTAACGGGCCAC	CAGACGTGTGCTCTTCCGATCTTCGAATTGTGCTGAGAAGTTCC
FCRL3	NM_052939.3	GCATCCAGCATACAAAAGAAAACTCAG	CAGACGTGTGCTCTTCCGATCTAATCTCCCCTGTGCCTGATCTGTGT
FCRLA	NM_032738.3	AATGTTTGGAGACATTTTGGTCATTA	CAGACGTGTGCTCTTCCGATCTCTTTCCAGCCTCATTCAGCTATTC
FECH	NM_000140.3	TCCAATTCAGGAGCCCTTGCGA	CAGACGTGTGCTCTTCCGATCTGCTGGCAGTTTCTTCAGCTGTGTA
FGD5	NM_152536.3	GCCTTTCTGTGTTTACCTCACTCA	CAGACGTGTGCTCTTCCGATCTCTCCTGAGGGTGACTGTTGCTTATTC
FGD5	NM_152536.3	GCCTTTCTGTGTTTACCTCACTCA	CAGACGTGTGCTCTTCCGATCTACACACGGTAATCCTTGGGCTGTA
FGFR1	NM_023110.2	TCCTGTCGGTTTGGTCTGTTTTGC	CAGACGTGTGCTCTTCCGATCTCAAACTGGGGGCTCTGTATATAGC
FGR	NM_001042729.1	CCTTTTCCACTTAGGCCCCTACAT	CAGACGTGTGCTCTTCCGATCTCCCTTCTACCCTCTATTCTCTTGTGT
FKBP14	NM_017946.3	GCTGTACAAAAATATTTTCCTTATATCCTT	CAGACGTGTGCTCTTCCGATCTCTCCATTATAATCTGTGGGGCCAC
FKBP14	NM_017946.3	CAGTTTGCTGTGCCGTTGTTTATC	CAGACGTGTGCTCTTCCGATCTGAAGGGAAAGTAGTTTGTCCGATGG
FLT3	NM_004119.2	AACGGCCATCCTTCCCTAATTTG	CAGACGTGTGCTCTTCCGATCTCAAATCATCCTGTCACAAGGCAGG
FMR1	NM_002024.5	AGTATTTGAAAACAGAAATTGGTACCT	CAGACGTGTGCTCTTCCGATCTGGCGCTAACTTGCTTAAATGTGA
FMR1	NM_002024.5	AGTATTTGAAAACAGAAATTGGTACCT	CAGACGTGTGCTCTTCCGATCTCCATTGGAAATTTCACGTCATAGGA
FNBP1	NM_015033.2	CTTAGAGGAGGTCAGTTGTCCTATG	CAGACGTGTGCTCTTCCGATCTGTTCATGCTAAGTGTTTTTCCAGAAAT
FOSL1	NM_005438.4	AACTCCAGCAACTTCTTCTCCATCC	CAGACGTGTGCTCTTCCGATCTCAACCCTATCTCCTGACAGAAGGT
FOXO1	NM_002015.3	GTTCAACTGCTGGATATATGCTACC	CAGACGTGTGCTCTTCCGATCTGTAACAGTGCAGATTCCACGTTC
FOXO1	NM_002015.3	GTATCCCAGTGAGCAGTAAATCAATG	CAGACGTGTGCTCTTCCGATCTAACCTGGCATTACAGTTGGCCTCT
FRMD4B	NM_015123.2	GAAAAACAACAACAACGACAAAAAGCTCCA	CAGACGTGTGCTCTTCCGATCTGGTGCTCCTTTCCCCCTTCTTTTAT
FSCN1	NM_003088.3	CACGTTCTGCCAAGGTGGTGGT	CAGACGTGTGCTCTTCCGATCTGTGATTGGTGCTCCCTGGGCCTC
GADD45A	NM_001924.3	CTGGTGACGAATCCACATTCATC	CAGACGTGTGCTCTTCCGATCTAAAGGAACAAAAATTACAAAGAACCAT
GADD45B	NM_015675.3	CCTACATCTCTCTTCAGGAACGCTG	CAGACGTGTGCTCTTCCGATCTGGTTGAACTTGGTTGGTCCTTGTC
GADD45G	NM_006705.3	ACTGCATCCTCATTTCGAACCCC	CAGACGTGTGCTCTTCCGATCTCTAGGCTAGGACGTTGGCCTCA
GAPDH	NM_001289745.1	AACTTTGGTATCGTGGAAGGACTC	CAGACGTGTGCTCTTCCGATCTAAGAGAGAGACCCTCACTGCTGGGG
GATA1	NM_002049.3	CATCTGGAAAAGGGAAAAAGAAACGGGG	CAGACGTGTGCTCTTCCGATCTTCATGCCTTTCCCTGGACCCCTACT
GATA2	NM_001145661.1	TCCAGTTGATTGTACGTAGCCAC	CAGACGTGTGCTCTTCCGATCTAGGATTGTGCTGATGTAGTGACC
GCNT2	NM_145655.3	TAGCGAATGCACTCAGGGT	CAGACGTGTGCTCTTCCGATCTTCTGTTGTTGGTCATCTCTCCTGTGT
GCSAML	NM_001281853.1	GGAACGTTGAAATCCAAGAGCATC	CAGACGTGTGCTCTTCCGATCTGAAAGTTCCACAGTGCTCCTTTTC
GIMAP4	NM_018326.2	GTGAATTCTTCCTTAGACATGCAGAG	CAGACGTGTGCTCTTCCGATCTTGATCCCCAAATGCTGAAAAAGTGA
GIMAP4	NM_018326.2	GCATTCTTCTGACCTCCCCAGGG	CAGACGTGTGCTCTTCCGATCTCTAATAGGATGTACCAAAGGGCGG
GINS2	NM_016095.2	GGGACATTCTTCAATTCCACATCTG	CAGACGTGTGCTCTTCCGATCTTGTTCAGTGACTGGTAGGTGTAG
GNAS	NM_001077489.3	CTACTTTCCAGAATTTGCTCGCTAC	CAGACGTGTGCTCTTCCGATCTAAGCAGTTAATCACCCACCATAGG
GNB1	NM_001282539.1	GAGCCTGCCCTCCTATATGG	CAGACGTGTGCTCTTCCGATCTCTTCATAGCAGCAGTAGTGGCTTC
GNL1	NM_005275.3	CTCATCTTCCCATCTCTTCTGCCTA	CAGACGTGTGCTCTTCCGATCTCTGTGTTTTCATCCCCCAGGCTAC
GNLY	NM_006433.4	CCACCCAGAGAAGTGTTTCCAATG	CAGACGTGTGCTCTTCCGATCTAGGACCTCAGGTTGTGTATACC
GPSM1	NM_001145638.2	TCGACATTCCAAAACCCCAAGCCA	CAGACGTGTGCTCTTCCGATCTAGGTTGCCTCCTCCTGTCCAGAC
GPX1	NM_000581.2	CCGTGCAACCAGTTTGGGCATCAG	CAGACGTGTGCTCTTCCGATCTATTGACATCGAGCCTGACATCG
GUCY1A3	NM_000856.5	GTTTAAAACTTCTTTAACTGCCTCCC	CAGACGTGTGCTCTTCCGATCTAATACATTTTTCTTTCTGGAACCGAA
GUCY1A3	NM_000856.5	TGCATTTTCTCATTTAACTGTTAGTATATG	CAGACGTGTGCTCTTCCGATCTCCACTTCAGCAGACATCTTCTATTG
GYPA	NM_002099.7	ATGTGCCTTCTTAACCAGAGCTAC	CAGACGTGTGCTCTTCCGATCTTCATCAGAAGCCCATTCCCTCTAT
GZMA	NM_006144.3	GACTGCAGCTCACTGTAACTTGA	CAGACGTGTGCTCTTCCGATCTTTTTCCGAGGGGTCACTTCCTTTG
GZMB	NM_004131.4	GCGAATCTGACTTACGCCATTA	CAGACGTGTGCTCTTCCGATCTCCCAGAGATTAAAAAGACTTCCTTT
GZMH	NM_033423.4	CTTCTCCAACGACATCATGCTACT	CAGACGTGTGCTCTTCCGATCTTGTGTAAGGACGTAGCCCAAGGTA
H2AFY2	NM_018649.2	GAACGTGTACTTCCTGCTCTTCG	CAGACGTGTGCTCTTCCGATCTGGAGAGAAGAAAATGGGAAAGACATC
HAUS6	NM_017645.4	TATACCCCAAGGCCATGTGTCATC	CAGACGTGTGCTCTTCCGATCTGCTGAAGTTAACATTTGGGGGAAAT
HBA1	NM_000558.4	CACCAAGACCTACTTCCCGCACTTCG	CAGACGTGTGCTCTTCCGATCTCGGTCAACTTCAAGCTCCTAAG
HBA2	NM_000517.4	CACCAAGACCTACTTCCCGCACTTCG	CAGACGTGTGCTCTTCCGATCTGGACAAGTTCCTGGCTTCTGTGAGCAC
HBB	NM_000518.4	TGCTCGGTGCCTTTAGTGAT	CAGACGTGTGCTCTTCCGATCTCTGGCCCACAAGTATCACTAAGC
HBM	NM_001003938.3	GTGTACCCCAGCACCAAGGTCTAC	CAGACGTGTGCTCTTCCGATCTCCAGCCAACTTTCCGCTGCTAAT
HBS1L	NM_006620.3	GCTGGTGTTGTCACTGAGATAAAA	CAGACGTGTGCTCTTCCGATCTGGGTTTTTCAGGCAGTTGATATTTG
HDC	NM_002112.3	TCCTGAATGCAGCTCTCAATGTGGACTC	CAGACGTGTGCTCTTCCGATCTGAACCCCTCACAATTGTATGCCAAC
HES1	NM_005524.3	AGTTTGCTTTCCTCATTCCCAACGGG	CAGACGTGTGCTCTTCCGATCTGTTCATATTGGATTGCGCCTTTG
HIRA	NM_003325.3	GAGCCATTTGTGAGAGAGAATCCG	CAGACGTGTGCTCTTCCGATCTCACTTGGACATTGGTCACTTGTA
HIST1H2AC	NM_003512.3	CTTGATTTTGTTTGTTTTCTCGTGAG	CAGACGTGTGCTCTTCCGATCTAAGACTCGCATCATCCCGC
HIST1H2BC	NM_003526.2	TTACTCTGTGTACGTGTACAAGGTGC	CAGACGTGTGCTCTTCCGATCTGGGCATCATGAATTCTTTCGTT
HIST1H2BD	NM_021063.3	CTCAGGTGTTTGCAACAGTGTTC	CAGACGTGTGCTCTTCCGATCTCTCCAAGAAGGCGGTGACTAAGGCTCA
HIST1H2BE	NM_003523.2	TCCGTATACGTGTACAAGGTGCTGAAACA	CAGACGTGTGCTCTTCCGATCTATGGGGATCATGAATTCCTTTGTC
HIST1H2BG	NM_003518.3	TAAAACAGGTTCACCCCGATACTGG	CAGACGTGTGCTCTTCCGATCTATACTGGCATCTCATCCAAGGCCAT
HIST1H2BI	NM_003525.2	CTAAGTCAGCTCCCGCCCCGAAGA	CAGACGTGTGCTCTTCCGATCTCTATGGGGATTATGAACTCCTTCGTC
HLA-A	NM_002116.7	TGTAAAGTGTGAGACAGCTGCCTTGTGT	CAGACGTGTGCTCTTCCGATCTAAGAGTTGTTCCTGCCCTTCCCTTTG
HLA-B	NM_005514.7	GCAGTTGTGGTCATCGGAGCTGT	CAGACGTGTGCTCTTCCGATCTTCCCATGCTGACCTGTGTTTCCTC
HLA-C	NM_002117.5	GTTGTCCTAGCTGTCCTTGGAGC	CAGACGTGTGCTCTTCCGATCTCACTGACCTGTGTTCCCTCCCCGA
HLA-C	NM_002117.5	GTTGTCCTAGCTGTCCTTGGAGC	CAGACGTGTGCTCTTCCGATCTCACTGACCTGTGTTCCCTCCCCGA
HLA-DRB4	NM_021983.4	GACTTCAGCCAACAGGACTCTTGA	CAGACGTGTGCTCTTCCGATCTCTCTTATTCTTCCACAAGAGCTTTG
HLA-E	NM_005516.5	TGTGATTGGATCGTAAGGCTGT	CAGACGTGTGCTCTTCCGATCTACCAGCCTGCAACCCATTCGAG
HLA-F	NM_001098479.1	CTGCAGCCTACTCAGTGGTCAGCG	CAGACGTGTGCTCTTCCGATCTTCTTCGTTCTTGGCACCATCTTATG
HLF	NM_002126.4	CACAGTCAATTAGAGCGATCCC	CAGACGTGTGCTCTTCCGATCTAATGAGCAAAGCCTTATCCGAATCG
HLF	NM_002126.4	GTTGATATCGGTGCTATGTGTTTGG	CAGACGTGTGCTCTTCCGATCTATGAGACACAGGTGGACGTAGAGT
HMGA2	NM_003483.4	GCGTTAAATAAGCAAATAAACAGTGGCTC	CAGACGTGTGCTCTTCCGATCTGGACTGTTCTTTGCTGTTGTTGGTC
HMGB1	NM_001313892.1	GCTGAAGGAAAAATATGAAAAGGATATTGC	CAGACGTGTGCTCTTCCGATCTGCCCTGTCCTGGTGGTATTTTCAATAG
HMGN2	NM_005517.3	CCTGCCTGAAATACCATGATTGTTT	CAGACGTGTGCTCTTCCGATCTGCCTCTCTACTTCCATCTGCATTTG
HMGN2	NM_005517.3	GGAGGTGAAATCCGGTTCTAACC	CAGACGTGTGCTCTTCCGATCTACGAACCACAGAGAAGATCCGCGA
HMGXB4	NM_001003681.2	CTGAATCCCTTTCTCAGCTCAGAG	CAGACGTGTGCTCTTCCGATCTTTGTACCATGCCTCTTCTGTATCT
HMOX1	NM_002133.2	GCCTCCAGCCCTCTCACTGTGTC	CAGACGTGTGCTCTTCCGATCTTTTGTCTTATTTTTGTTGGAGCCAC
HNRNPR	NM_005826.4	TCTTTTTATTTTTCCTCTTTTCATAAATGC	CAGACGTGTGCTCTTCCGATCTAACAAGCTGGGCACACTGTTAAATC
HOPX	NM_001145459.1	TCTGTTTCTCTCCTCCGCTTAACC	CAGACGTGTGCTCTTCCGATCTGCTGCATTAACTTGGAAAGAAGCC
HOXA5	NM_019102.3	CTGTTCTCGTTGCCCTAATTCATC	CAGACGTGTGCTCTTCCGATCTAACTGTGACTCCAAGCGGTGTGT
HOXA6	NM_024014.3	GTACACCTCACCTTGTTTCTACC	CAGACGTGTGCTCTTCCGATCTGTGGAAAAAGGAAAACAAGCTCATCA
HOXA9	NM_152739.3	TTCAAACTTCTGTGTACTGGGTGAT	CAGACGTGTGCTCTTCCGATCTCACTATGAAACCGCCATTGG
HOXB2	NM_002145.3	TACTGGAAAAATCGAGCCTCTCCC	CAGACGTGTGCTCTTCCGATCTGTCGCATAGACTTATGTGTTTTGCT
HOXB3	NM_002146.4	GTTGTTAGGACTGAAGGTTTGCC	CAGACGTGTGCTCTTCCGATCTGCATGAACTCAGCTCCTAATCGTCA
HRAS	NM_001130442.2	CAAGTGTGTGCTCTCCTGACGC	CAGACGTGTGCTCTTCCGATCTCTCAGGACATGGAGGTGCCGGAT
HRH1	NM_000861.3	ACAATGTGCCCTCTTAAGTGTGC	CAGACGTGTGCTCTTCCGATCTCTTTCATAGCCATACCTGGTAAGC
HRH2	NM_022304.2	TTCCCTACTTCACCGCGTTTGTGTA	CAGACGTGTGCTCTTCCGATCTGCTGTTTAGGTGGTGCTGGTTTAT
HS2ST1	NM_012262.3	CAAGCTGACTCAGTGTTCAGTGTC	CAGACGTGTGCTCTTCCGATCTGAGCATGGCTTGAGAATCAAAGGG
HS2ST1	NM_012262.3	CTCTACTGAATTGTGTTAATAACTGTTTGG	CAGACGTGTGCTCTTCCGATCTGGTGACTCCGTATTATGACTCCAT
HSP90AA1	NM_005348.3	TAACTGAAGAAATGCCACCCCTTGA	CAGACGTGTGCTCTTCCGATCTGCTGTCAAGCCGGATGCCTAAGT
HTR1F	NM_000866.4	CTACCTTTGGGAAGACCTATCATC	CAGACGTGTGCTCTTCCGATCTGATCGCATCTTGTTTAGAAAAATCAGA
IDE	NM_004969.3	TATCCATCAGAAGGTGTGTGAAATC	CAGACGTGTGCTCTTCCGATCTTTTAGATGGGTCCAAGCTGCAGTC
IDH1	NM_001282386.1	AGTACCAGCCTAGGAATTCGGTTAG	CAGACGTGTGCTCTTCCGATCTGGCCTGGCCTGAATATTATACTACT
IDH2	NM_002168.3	TTTGTGTGGGCCTGCAAGAACTATG	CAGACGTGTGCTCTTCCGATCTACACCATCAAGAGCAACCTGGACAGA
IDH3A	NM_005530.2	TTTCAGCAACTGCCCCTTCTCCTATC	CAGACGTGTGCTCTTCCGATCTTCCTTTGGCCCTTGTGTAACATTG
IKZF1	NM_006060.5	GGAATCTGCCTAGACTTTCTCCCAATG	CAGACGTGTGCTCTTCCGATCTCCTCAACATAGCCTTTTGACGCTG
IL10RA	NM_001558.3	GGTGTCATGCCAAGACAGTATCAG	CAGACGTGTGCTCTTCCGATCTTATCTCAGGAGCCCCGAAATTCT
IL18RAP	NM_003853.3	TTCCTCCCAATTCTAGGTTCTGGGC	CAGACGTGTGCTCTTCCGATCTAGCCCCCTCCAGTCCAGTCCC
IL1RAP	NM_001167928.1	ACCATTCTCTTGCCAATGCTGCATTCCTTT	CAGACGTGTGCTCTTCCGATCTGCCCAGGTTAACAAAGAACTGTGA
IL2RA	NM_000417.2	TCATCTCATTCCAACTTCCCAGTTCA	CAGACGTGTGCTCTTCCGATCTCCTCTAAGCTAACCCCCTTCTAC
IL2RB	NM_000878.3	GGGTTCCCAATACAAAAATACCTACT	CAGACGTGTGCTCTTCCGATCTTGATCCGTGTGTACCATCTTTGT
IL3RA	NM_002183.3	AAATAAGAGCCCGGGAAAGAGTGT	CAGACGTGTGCTCTTCCGATCTTTCCAAAACGACAAGCTGGTGGTC
INPP4B	NM_001101669.1	GCCAAATCCAATGATGTGTTGCC	CAGACGTGTGCTCTTCCGATCTTTATCCGAGCGCTGGATTGCAT
INSIG1	NM_005542.4	AATGGAAGCTTAGAGGAACTTGCC	CAGACGTGTGCTCTTCCGATCTGATGAAAGCAGCGAGTGAATCTT
INSIG1	NM_005542.4	GTCCTTGACTTTAGCAGCCCTAT	CAGACGTGTGCTCTTCCGATCTAGGGAGGTGGAGAATGATGACTTAC
IPO5	XM_005254052.3	CAAGAACCTCCTACCTTCCAGTTTA	CAGACGTGTGCTCTTCCGATCTGGGAAAAATGTGTGTGGCTCTTACG
IQGAP2	NM_006633.3	AACTTTGGACATCCTGTGATCTGT	CAGACGTGTGCTCTTCCGATCTCGCAGAGCCTTTAAGTGACTAAGG
IQGAP2	NM_006633.3	CGAAAATAAATACCAAGACATTCTCAATG	CAGACGTGTGCTCTTCCGATCTGCTGTAATGAAAATGTTTGATAAGGT
IRGQ	NM_001007561.2	ATTTTGTGTGTGTGTCTGTGCCCATAG	CAGACGTGTGCTCTTCCGATCTCTAAGACTCCCTTGTAGACAGATCAC
ISG20	NM_002201.5	GTGCTGTGCTGTACGACAAGTTCA	CAGACGTGTGCTCTTCCGATCTCTACACAATCTACGACACGTCCA
ITGA6	NM_000210.3	GGATATAGTATAAGCAGTGTCTGTGTTT	CAGACGTGTGCTCTTCCGATCTAGGAGCTGATACTTTGACAGTGTT
ITPR3	NM_002224.3	GTCCTGCTTAGAGCCCTTAAAAAGAC	CAGACGTGTGCTCTTCCGATCTTGCAGACCTCACTGTCGTGTCCAT
ITSN2	NM_006277.2	TAGTACAGTGCCTTGTCCTAGTGT	CAGACGTGTGCTCTTCCGATCTCGGCCTGATACTGAAATAGCG
JAK2	NM_004972.3	CTTCATGAGGCCACCAGTAAAAGAC	CAGACGTGTGCTCTTCCGATCTGTCCTTGTTCATTTATATCGCTGGC
JAK3	NM_000215.3	ATTGGAGCCTACAGTTTTGCCCC	CAGACGTGTGCTCTTCCGATCTCTTCCCTCATATACCCCCACTACTAC
JAZF1	NM_175061.3	GGTGATCCAGACATGAGACGCAACTA	CAGACGTGTGCTCTTCCGATCTCAGGCTGGATCAGTAGTTCAACAG
JUN	NM_002228.3	CTATTGGAAAGTACTCCCCTAACC	CAGACGTGTGCTCTTCCGATCTGCTATGGTCAGGTTATACTCCTCCTC
KAT6A	NM_006766.4	AACACAGTAATATTGGTACCTGTCAT	CAGACGTGTGCTCTTCCGATCTGTTCATGGTGACTTGTAAGCTAAGG
KAT6A	NM_006766.4	GGGGGAAGTACTGCTTAGAGAAATA	CAGACGTGTGCTCTTCCGATCTCCCTACATCTTCAGCTGTGTCATTG
KBTBD8	NM_032505.2	GGAGGGTACGATCTAAGTTAAGTGT	CAGACGTGTGCTCTTCCGATCTGGTCATGAGAACAAATGGATGTGA
KCNK17	NM_031460.3	GGCTGGCCTTGATCATCAAACTCA	CAGACGTGTGCTCTTCCGATCTGCTGGGTGCAGCTATATGATTAATTCT
KCNQ5	NM_019842.3	CAGTGATTCTGAAGTTCTTAATTTGC	CAGACGTGTGCTCTTCCGATCTGTAAGGATGATGAAACCTGGCTAAC
KDM2A	NM_012308.2	TCTGACTTTGGGACATTTCATCC	CAGACGTGTGCTCTTCCGATCTAGGAAAGAAGTGTCTCTGTTGGGG
KDM6A	NM_021140.3	AGATTTGTGATTTTTGTTTCTAATCTTGAT	CAGACGTGTGCTCTTCCGATCTGCCATTGAAATTTTAAGGAGTTCTG
KDR	NM_002253.2	CAATGTGAAGCTGTGTGTGGTGTC	CAGACGTGTGCTCTTCCGATCTACCTGATTGGGTTTGTTCACTCTCTG
KEAP1	NM_012289.3	ATTGACCAGCAGAACTGTACCT	CAGACGTGTGCTCTTCCGATCTGCCAGGATGCCTCAGTGTTAAAAT
KIFAP3	NM_014970.3	AGTTTCGCTGGCATAACTCTCAG	CAGACGTGTGCTCTTCCGATCTAGCCCCTCTGTCTTCTGTTAAGT
KIT	NM_000222.2	GTTGCCTTTATGGTTTCCCCCTTC	CAGACGTGTGCTCTTCCGATCTCAGGGGCACTTCATTGAGAGTTT
KLF3-AS1	NR_026804.1	CCAGCAGGTTCACCAGAAAGCTAT	CAGACGTGTGCTCTTCCGATCTGTATCCACCAGTGCCTACTTTTCTTC
KLF4	NM_004235.5	TCCGACTTGAATATTCCTGGAC	CAGACGTGTGCTCTTCCGATCTCTTCCGATCAACATTTATGACCTAAGT
KLK10	NM_001077500.1	GCGTGGTCACCAACAACATGATATG	CAGACGTGTGCTCTTCCGATCTCTCTGCCTGTACTGAAGCTGAAAT
KLRB1	NM_002258.2	TTAATGCCACCTTCCTCTGTCTGC	CAGACGTGTGCTCTTCCGATCTGCAACTCCGAGAGAAATGCTTGTT
KMT2A	NM_005933.3	AGGAAGATGTCAGGCTCACTTTC	CAGACGTGTGCTCTTCCGATCTTGTTTCAAGAGCTCAACAGATGAC
KMT2A	NM_005933.3	GTTTCTTCTCTTCCTTTCCCCAAGACA	CAGACGTGTGCTCTTCCGATCTCACTTCATAGGGAGAAGCACTTATG
KNTC1	NM_014708.4	CTGCTTTCAGCCTCTTGTCCTTTA	CAGACGTGTGCTCTTCCGATCTCCAGACACTGCTCCCTGTGAAATTCT
KRAS	NM_033360.3	GTTTGAAGTGCCTGTTTGGGATAA	CAGACGTGTGCTCTTCCGATCTTCATTTGGTTGCGCTGACCTAGG
KSR1	XM_017025271.1	GATACTGTGAATTCAGCCCTCACG	CAGACGTGTGCTCTTCCGATCTCCTGGAAACCTGTGTTATTCTGTGT
LANCL2	NM_018697.3	CTGTTCCGTGGTTCTGCATTAACC	CAGACGTGTGCTCTTCCGATCTGTTCTGCATTAACCCCTGCCTCA
LANCL2	NM_018697.3	CCCAGTATTGATTATGTGCGCCAC	CAGACGTGTGCTCTTCCGATCTAAGTACCTCTACCGAGCTTGCA
LAPTM4B	ENST00000521545.6	CAGCCTGGATCATCCCATTCTTCTGT	CAGACGTGTGCTCTTCCGATCTAGCTGTGTTTGGAACTGCTACCG
LDHB	NM_001174097.2	GGAAGGAAGTGCATAAGATGGTGGT	CAGACGTGTGCTCTTCCGATCTTCGAGCCTTTAGTTTTCATCCAT
LHFPL2	NM_005779.2	CCTGGGTCTAAAATAATCGCTAGTGT	CAGACGTGTGCTCTTCCGATCTGTATTGGGGTTGCAATGACTCCC
LILRA5	NM_021250.3	GTCACAAAACAAGTCTGACTCTG	CAGACGTGTGCTCTTCCGATCTAGCCTTGGAAGCGAATCTGATGGTC
LINC01278	NR_015353.1	CGCCCTTTTTCCTTTTTATACTAAAG	CAGACGTGTGCTCTTCCGATCTCACTATTTTGCAGACCCCTACCA
LONP2	NM_031490.3	AACTACTGTAATTTTATCATTTCCAACG	CAGACGTGTGCTCTTCCGATCTTTTCCAACGTCATCTAACTGGGG
LPP	NM_001167671.2	GTGAGAAGCCGGGTTTTCTCTAT	CAGACGTGTGCTCTTCCGATCTATGTGTGATACTGACAGAGCCAT
LPP	NM_001167671.2	TCCACCTGCTGACGAATACTTTGG	CAGACGTGTGCTCTTCCGATCTTCTGTGTGCAAGGAGCCTATTATG
LPP	NM_001167671.2	ACTTGCTTGCCAACTGCCAAGCC	CAGACGTGTGCTCTTCCGATCTTACATCCTCCAATGTACCGTTTCC
LRPPRC	NM_133259.3	GATTCTTCCCCTAATTGGCTCTTTG	CAGACGTGTGCTCTTCCGATCTCCCATCTTTCCCTTCTGCCAC
LRRC61	NM_001142928.1	ACCTCTTCCTTCGTCTTCTGAACG	CAGACGTGTGCTCTTCCGATCTCACATGCTGCAAGGACAGACTGA
LRRC8B	NM_015350.2	TATGAGACTTTCGTTGGCATTTG	CAGACGTGTGCTCTTCCGATCTCTTACATCAGGGTACATCTGTGTG
LRRC8B	NM_015350.2	AGTGTTCTTGGTTTCGGCTGTTTA	CAGACGTGTGCTCTTCCGATCTGCCGAATCATCTACCTCTCTCTTC
LRRC8B	NM_015350.2	GCTGTGACCAACAACAATATTGA	CAGACGTGTGCTCTTCCGATCTAATCATTTTTAAAAGTATGCTCGGC
LRRFIP2	NM_017724.2	CCACCTTTGTATTTTATAATTTATGACAGA	CAGACGTGTGCTCTTCCGATCTTTCAATACAACTGTGCTGTACCTTGTA
LYSMD3	NM_198273.2	CTCGGTTAAAATAAAATTTCTTTGCTATC	CAGACGTGTGCTCTTCCGATCTAGGATCTAGTCAGTGTTACAGGG
LYSMD3	NM_198273.2	GTATGTGTTTTAAAAATGTAACCAGAATG	CAGACGTGTGCTCTTCCGATCTGTAAACAGGCCAGGTGTCCTTTGA
M6PR	NM_002355.3	GAAGTCACTTTACCTTGCGGTGGT	CAGACGTGTGCTCTTCCGATCTTTAATAGTGAACCCCTGGGCCA
MAFK	NM_002360.3	TGATACTGTAAATCTATCAGAGCAGAG	CAGACGTGTGCTCTTCCGATCTACGTGGGTTTGTTTTCTGTCTCCG
MALAT1	XR_001748267.1	CATGAGGAAGGAAAAGATAAAAGGTTTC	CAGACGTGTGCTCTTCCGATCTAAGACCTTGAAATCCATGACGCAGGG
MAMDC2	NM_153267.4	ATACGGGGTGTCAGTAATATCTG	CAGACGTGTGCTCTTCCGATCTCTTTCATGAATGTCCAAGGGTAAGT
MAP3K7	NM_145331.2	GCATCTGTGACTTGAATGAGCAGC	CAGACGTGTGCTCTTCCGATCTCTGAACTCAGTTCCATCCGTAAAAT
MAPK1IP1L	NM_144578.3	GACTGTTCTCTTTGTACAAGTGTGA	CAGACGTGTGCTCTTCCGATCTTAAGTGGAGTTGAGTGCCATCTT
MARCH5	NM_017824.4	CAAATCATAGTTCAGCTTTCAATAACTG	CAGACGTGTGCTCTTCCGATCTTGGGTGGGTATATTTTATTTTCCAGT
MCTP1	NM_024717.5	AGCAACCCAGTAAGTACAGTTATC	CAGACGTGTGCTCTTCCGATCTGAATGTCTTACTTCCCTGACTTGGT
MCTP1	NM_024717.5	AGTGTGCTAAGTGATATGCCAGTGT	CAGACGTGTGCTCTTCCGATCTGGATGGGGTAAAAGTGGGGGTTAT
MCUB	NM_017918.4	AAAACCAGTGGACTCCTGTGGGC	CAGACGTGTGCTCTTCCGATCTCAGGATTATACTTACTCAGCTGTTAAG
MECOM	NM_001105078.3	CTGTTCCAGTCAGCCACTACTTTA	CAGACGTGTGCTCTTCCGATCTTCCTATTTGTAAAATGAAGTGTTCCC
MEIS1	NM_002398.2	TTTCCTCTCTCTCCCTCTTTCTAGCCT	CAGACGTGTGCTCTTCCGATCTAATGCTTGTTGATAGCCTTTTTCTA
METAP2	NM_006838.3	GCTGTATGAGCTATGTTTATTATGGTGC	CAGACGTGTGCTCTTCCGATCTTGGCATCACTGTATGCCCTTGTA
METAP2	NM_006838.3	TGATGTTGGACATGTGCCAATAAG	CAGACGTGTGCTCTTCCGATCTAACTGTTTTTCCCCTTCCTGTCTAGG
METTL14	NM_020961.3	GTATCATGCTAGTGCTGACAGGG	CAGACGTGTGCTCTTCCGATCTACCTCATTATCAGATGCTTGGTTTAT
MEX3B	NM_032246.4	ACAATTGTGACGGAATTACAACC	CAGACGTGTGCTCTTCCGATCTTGATAAAGGGCCTTTAACCTCATGGTC
MICA	NM_001177519.2	TATCACGCTATGCATGCAGACTG	CAGACGTGTGCTCTTCCGATCTAGAGTCATTGGCAGACATTCCAT
MICAL2	NM_014632.3	CTGAAGTCCTGGTCAATCTGTACAT	CAGACGTGTGCTCTTCCGATCTGCTCTAAGAGTCTCCCTCCCTTTA
MICB	NM_005931.4	CTCTTTATTCCCACGTTCGCCCTT	CAGACGTGTGCTCTTCCGATCTTGAGTATCTTGGTGATGACTCCTC
MINPP1	NM_004897.4	CTCAGTTGGACCATCCTTAACTTGA	CAGACGTGTGCTCTTCCGATCTGGACACCTTCACTGAAGCAAGTCG
MIPEP	NM_005932.3	ACCAATTTGCCAGACATTATCAG	CAGACGTGTGCTCTTCCGATCTGATGACTTCGTAAGTGCCCTCGTT
MKI67	NM_002417.4	CAAGTGAATTCTGTAAGTAAGGCTGT	CAGACGTGTGCTCTTCCGATCTCGTCGTTTGTTTGCCTATGTCCTC
MLLT3	NM_004529.3	ACTCTTCTCTCCAAGGAAATCCC	CAGACGTGTGCTCTTCCGATCTCAAGTCCTTTAACTCGTTGCAGTC
MLLT3	NM_004529.3	GAGCTGTCATCAACATTCTTGTGTC	CAGACGTGTGCTCTTCCGATCTGCTTTCTTCAGCTGCCAGTGTGTT
MME	NM_000902.3	TCCTTGTTCCAGCCCTATTCTGCCAC	CAGACGTGTGCTCTTCCGATCTAGCATTTATCATTCTTGTTGCCAC
MMRN1	NM_007351.2	CCCGCCCCACAACATCTATAAG	CAGACGTGTGCTCTTCCGATCTTGCTCACTATGCCCTGTTTCTCTTC
MMRN1	NM_007351.2	CAGTGTTTTCATTTATCTTTGCTTGCA	CAGACGTGTGCTCTTCCGATCTTGAAAGAGTTCTTGATCCTAAAGAAAT
MPL	NM_005373.2	TTCATCTGTAAAACAGGGATAATAACAGCA	CAGACGTGTGCTCTTCCGATCTCCCATCTATTCTCTGCCTTTACTA
MRE11	NM_005591.3	CACTGGTCTGGAGACTTCTACC	CAGACGTGTGCTCTTCCGATCTCATGTCCCAGAGTCAAGTATCG
MREG	NM_018000.2	TGAATGCAGCTTGCTTCTCTCTAC	CAGACGTGTGCTCTTCCGATCTGCGAGATCCGTGTTCTCCATTT
MRPL35	NM_016622.3	AAGTGCGTGTCTACTTATGGGAC	CAGACGTGTGCTCTTCCGATCTGCTCCTGCTCTCTGATGTACCTCT
MSH3	NM_002439.4	ACGAGCACTCATGATGGAATTGCC	CAGACGTGTGCTCTTCCGATCTGAACAAGTCCCTGATTTTGTCACC
MSI2	NM_138962.3	GAGAGACAAAAGTTCCAGAGCCTCCC	CAGACGTGTGCTCTTCCGATCTGCATCTTTCAGGTCTTTGTGTGTG
MSMO1	NM_006745.4	AGTGGTATTGGCCTTATATTTAACTTT	CAGACGTGTGCTCTTCCGATCTCCATTCTAATCTAGAGCTGACCAGT
MTHFD2	NM_006636.3	TTGCATTTCCCAAGTGCTATTGC	CAGACGTGTGCTCTTCCGATCTACCTATTTTTGAAAAACAAACTTGGCT
MTHFD2	NM_006636.3	CAGGAGCAGCCATTAACCTAGTGAT	CAGACGTGTGCTCTTCCGATCTTAAGCTGTCCTTTTGAGGCTTAGT
MTMR2	NM_016156.5	TCATTTGATATCCCTTTCTCCATTCT	CAGACGTGTGCTCTTCCGATCTATCTTGCTTCACTGTTCACCTGCTAC
MTPAP	NM_018109.3	CCACGCCTGGCTGCAAAGACCTTTTAATA	CAGACGTGTGCTCTTCCGATCTTTTCACCTGTAATGAGTTTTACTAAGT
MTPAP	NM_018109.3	GTGGACAACATAGCAAGATTCCATCTCTA	CAGACGTGTGCTCTTCCGATCTCCATTGTTGATATCCACATCAGTCC
MTSS1	NM_014751.5	TTGCAACTATCCGACGGACCCCTT	CAGACGTGTGCTCTTCCGATCTAAGCTTCCGTTAACCCTCCACTTC
MXD1	NM_002357.3	GAGGTGGTTTCTCATTCTACATCC	CAGACGTGTGCTCTTCCGATCTCGCCAATGTAAATCCTGTGTCAAG
MXD1	NM_002357.3	CCTTTTGCATTTTTAAAGCCTGCTT	CAGACGTGTGCTCTTCCGATCTGCCATTCACTAGACCTCTCAAG
MYC	ENST00000613283.2	GAACAAGAAGATGAGGAAGAAATCGATG	CAGACGTGTGCTCTTCCGATCTGAGACAGATCAGCAACAACCGAA
MYCN	NM_005378.5	GTTGAAGTCACCTTGTGTGTTC	CAGACGTGTGCTCTTCCGATCTAGCCTGTTTCTTCCTGTTAATGTATT
MYCNOS	ENST00000419083.5	GATCTTCTAGAGCCGAGGGAATTTC	CAGACGTGTGCTCTTCCGATCTGTTGCTCCTGTGTAATTACGAAA
MYD88	NM_002468.4	CCTTTTCTCTTGTGTCCCTACTCA	CAGACGTGTGCTCTTCCGATCTAGACCCTAGGACCCTAAATCCAA
MYO5C	NM_018728.3	AAGCTTAATTGCCATGCCGTTTA	CAGACGTGTGCTCTTCCGATCTGCCTGTGGATCCAGTGCTATTCT
NAA38	NM_001320925.1	GTATTCTCGCTAAATTCCAGTTTCTA	CAGACGTGTGCTCTTCCGATCTCGTCGGATTCCTTCTCTGCCG
NAB1	NM_001321312.1	GTTTCATGAAACGTTTCCTGTATTCTA	CAGACGTGTGCTCTTCCGATCTCTGAACAAGGTCAATTGGTTACCTC
NCAM1	ENST00000615112.4	CAGCTGACCCCCTAGAACCCTGG	CAGACGTGTGCTCTTCCGATCTCATCCCTACCCAGCATTCTGTACT
NCBP1	NM_002486.4	TGTTATTGGTAAGTCAGCAGTGGGC	CAGACGTGTGCTCTTCCGATCTGTCCCAGTCTAGCAGCTTTAGTGTA
NCF1	NM_000265.5	TGGGTCATCAGGAAAGACGACG	CAGACGTGTGCTCTTCCGATCTCCCGTGCCTGTATATACGTGTT
NCF2	NM_000433.3	AAAGCTGAAGAAAATGAAGCCCTAT	CAGACGTGTGCTCTTCCGATCTAGGTACTGATCCTGTTTCTTGCTC
NCR3LG1	NM_001202439.2	GTTTTAAAAGCAGAGGAAAAGGACCA	CAGACGTGTGCTCTTCCGATCTCCTGTCACAAGGGGGCATTATCT
NDC1	NM_018087.4	GCTGTGTACTAAATACAGGCCAC	CAGACGTGTGCTCTTCCGATCTCATTGGCCTGAAAGAGAGTGTTCT
NDC80	NM_006101.2	TAAGTTTAATCCCGAGGCTGGTGC	CAGACGTGTGCTCTTCCGATCTGTTCAGCGGGAATACCAACTAGT
NECTIN2	NM_002856.2	GCAGGTCATCTTTGTCCGAGAAAC	CAGACGTGTGCTCTTCCGATCTCTGGACGGCTCCCTCATCTCAC
NET1	NM_005863.4	GTCTGAAATGCAAGAGGGAAGGTGAT	CAGACGTGTGCTCTTCCGATCTGTTTGAAAAGAAACAATGAAATGTGTT
NF1	NM_000267.3	TTGTTTCTACATCCTTCCCCGACTC	CAGACGTGTGCTCTTCCGATCTACTTTGGCAGTTCCTTTGTCTAC
NFE2L2	NM_001145413.3	AATGACAAAAGCCTTCACCTACT	CAGACGTGTGCTCTTCCGATCTCACCATTTGGGCTAGTTTCTGTGTA
NFKBIB	NM_002503.4	CTGAAAACTACGAGGGCCACAC	CAGACGTGTGCTCTTCCGATCTTGAATACGACGACATTGTGGTTCAC
NHP2	NM_017838.3	TTTGTCAACAAAGGAGAAAAAGGGAT	CAGACGTGTGCTCTTCCGATCTTGTCTATATCCCCTCTAAGACGG
NIPAL2	NM_001321635.1	CAGCTTCTTTCCTGTTGATTGGGC	CAGACGTGTGCTCTTCCGATCTGTTCATTCTTAGGGTCCAAGTTGAA
NOTCH1	NM_017617.4	TCCCGTGTTTTGTAGGAGACTTGC	CAGACGTGTGCTCTTCCGATCTGTCTGTTGTGTGTCATGCCAGTGA
NOX1	NM_007052.4	TCTACTTCAACAAAGAAAATTTTTGAGTT	CAGACGTGTGCTCTTCCGATCTAGGTTTGGTGGTTCAGAGTTAT
NOX3	NM_015718.2	CGCTGCTCTTCTGAAATCTATATGG	CAGACGTGTGCTCTTCCGATCTGTCAAGTCCAGGCATTGTGTTTTC
NOX4	NM_016931.4	CTGTTGTGGACCCAATTCACTATC	CAGACGTGTGCTCTTCCGATCTCGGAATCAATCAGCTGTGTTATG
NOX5	NR_033672.1	CTCAATACGGCCGCTTCCTGGAGC	CAGACGTGTGCTCTTCCGATCTAAGGGGCAGATGAACTTCCTCTAG
NPL	NM_030769.2	GTATCAACAACTGTTTAATCTCCCTTCTA	CAGACGTGTGCTCTTCCGATCTATATCCTCAACCCTCTTTTTGCCT
NPM1	NM_002520.6	CTCCTAAAACACCAAAAGGACCTAG	CAGACGTGTGCTCTTCCGATCTATGCAGAGTGAGAACTTTCCCTACCG
NPR3	NM_000908.3	GGGCCTACTTACCAAGTGTAAATC	CAGACGTGTGCTCTTCCGATCTCCCTGTCTTCTGGGTCACATTATT
NPR3	NM_000908.3	GATTTATGTTTTTAAAATCTGTTGTCTCCA	CAGACGTGTGCTCTTCCGATCTAAAAAGCCCTATTTCGCACTAAC
NRAS	NM_002524.4	TTTTTCATCTTTGCTGTTTCTTTGAGC	CAGACGTGTGCTCTTCCGATCTCCTGAGTACTGACCTAAGATGGAATTG
NYNRIN	NM_025081.2	CAGTGGAGAACTTGCCAACTTGA	CAGACGTGTGCTCTTCCGATCTCTCTTCATCTCCCTGATCTTCCAGAC
ODC1	NM_001287189.1	GAGGCCGACGATCTACTATGTGAT	CAGACGTGTGCTCTTCCGATCTGGAAGACTAGGATATGGGTCACACT
OGG1	NM_016821.2	GGCCACAGTAATTGGTCATGTGA	CAGACGTGTGCTCTTCCGATCTGTGTACAGTTGGTTCATCCCTTT
OGT	NM_181672.2	ATGGAACTAGAGCGGCTCTATCTA	CAGACGTGTGCTCTTCCGATCTTAGATTGTCCGGCCGCTTTGT
OGT	NM_181672.2	CTCGCTATACTGCACTTACGCTATC	CAGACGTGTGCTCTTCCGATCTTTTACATAGCACATCATTCCTCCTATA
OSER1	NM_016470.7	GTTCAGTGCAGGAGAAAGCTCTAC	CAGACGTGTGCTCTTCCGATCTTCTGGCTCTCCCCGATCCTGTTCT
P2RY1	NM_002563.4	TCTCAGGTTTATCTAAATCAGTGGT	CAGACGTGTGCTCTTCCGATCTGTGTGTGTGTCTTAGTGTGTGTAAGG
PAICS	NM_001079524.1	CTCCCGAAGCCTATCCATGGTTTA	CAGACGTGTGCTCTTCCGATCTCTCTGAAGGCCCACGTTTTTATC
PAM	NM_000919.3	GTTTCCTAAAAGTTCATAACAGTGCC	CAGACGTGTGCTCTTCCGATCTTTGGTGCCTTTCCTGTTCAGCATTCT
PAN3-AS1	NR_029383.1	GCTTTCAGAAATTTTAAAGAATTGCTATG	CAGACGTGTGCTCTTCCGATCTATTCAACAAATCTTTATTAACACGCAT
PAQR6	NM_198406.2	ATTTGGGCCTAATCAGGTGGGGAC	CAGACGTGTGCTCTTCCGATCTTGGGCCTATCTGGGTGCATTATG
PARP12	NM_022750.3	CCAGTTTTGCTTTTTAATAATGTGTTG	CAGACGTGTGCTCTTCCGATCTGCTCTGGCATTAGTTGGTCTGTGT
PARP6	NM_001323532.1	GCCAACATTAATACTCAGGACCCC	CAGACGTGTGCTCTTCCGATCTCAGAAGGAAATCATGCGTGTGATC
PCAT6	NR_046325.1	CATTTGTGCAGCGCCAGATCCTT	CAGACGTGTGCTCTTCCGATCTTCTGCGCAGTCCATCTCAGCTCAT
PCLAF	NM_014736.5	GCGCGGGAAAGAGACCAATATAA	CAGACGTGTGCTCTTCCGATCTGGTTCTTCCACCTCTGCCACTAATTC
PCNX1	NM_014982.2	ACCTGACAATTTATGATTCAGTGGAGC	CAGACGTGTGCTCTTCCGATCTCTGATCATGGGCTCTGGAAAGTATTC
PCTP	NM_021213.3	TCGTTCCTACTTGTGGAGGATCAG	CAGACGTGTGCTCTTCCGATCTCTCAGGAATTCTGCCTAAGTTGTC
PDCD1LG2	NM_025239.3	TGGTTTCTTTTTATTTGTTTTTACCTTAGA	CAGACGTGTGCTCTTCCGATCTCAGAAGGGTAACTCGGCTACAGTAAC
PDE10A	NM_006661.3	GAAGGTGTTTCTATACAATGCCCC	CAGACGTGTGCTCTTCCGATCTGCCATCACAAATACAATGCTCATG
PDGFRA	NM_006206.4	TCTTTCCTACTTTCTATTTTTATGATGACA	CAGACGTGTGCTCTTCCGATCTCCAAAACAATGGTGTGGTGAATGTGTG
PDGFRA	NM_006206.4	TCTTTCCTACTTTCTATTTTTATGATGACA	CAGACGTGTGCTCTTCCGATCTTGACAATCAAAGCCGGCCTGAGAAAC
PDGFRA	NM_006206.4	ACCACGCAGGAAGCCTACTATTTA	CAGACGTGTGCTCTTCCGATCTCCACTGTATGGGGGAGATTGAACT
PDLIM1	NM_020992.3	ATGCTCAGAAGTTGCCTATGTGTG	CAGACGTGTGCTCTTCCGATCTGTTATGAAGTGGTCACTGTGTTCC
PDZD8	NM_173791.4	TGCATTTGAAAGAGCTGTTGAAATA	CAGACGTGTGCTCTTCCGATCTTCAGTAATGCTGCTAATGACATTTG
PDZD8	NM_173791.4	AAGTTAGTGAGAAAAGAGGGTGGT	CAGACGTGTGCTCTTCCGATCTATTTGGCCCATCCGAGTCTGTGTA
PEX5	NM_001131025.1	CTCATGGTTCTGTCATTCTTGGAC	CAGACGTGTGCTCTTCCGATCTCTAAGCCTCTTGCCTTGTCTTTAG
PHB	NM_001281496.1	CAAAAATTGCCAAGTGCCTATG	CAGACGTGTGCTCTTCCGATCTGGAATTCCAACTTGAAGGATTGC
PHB	NM_001281496.1	CGCCACCTTTGGGCTCATCC	CAGACGTGTGCTCTTCCGATCTACAGAAAAAGGCGGCCATCATCTCT
PHF1	NM_024165.2	TCTGTGCAGTACCTGGTTGAGTG	CAGACGTGTGCTCTTCCGATCTCCCTCTTCTCTACCCTCCTTCATG
PHF6	NM_001015877.1	CTGCTATTGAATCAGAATCTGTGTACT	CAGACGTGTGCTCTTCCGATCTGCGCTGAAGTTAGACCAAGGTA
PIAS2	NM_004671.4	CCACTTCCTGTCTCAATCCATGCTA	CAGACGTGTGCTCTTCCGATCTACTTAAGAGTTGGTGCAGCTCCA
PIAS2	NM_004671.4	GTTCTGACTTTGACATTCAGACCTTT	CAGACGTGTGCTCTTCCGATCTCCTAGGTTCATGTGATTTGGGAGC
PIK3CD	NM_005026.3	GTACCAGAAGTGTGAGAACGAGG	CAGACGTGTGCTCTTCCGATCTTCTGTTCTGATTCACCAGGGGTC
PIM1	NM_002648.3	TTCCTCCTTTCCTCCTCTGACTTGG	CAGACGTGTGCTCTTCCGATCTACGCTTGCTCTGTTTGTGGGGTG
PLBD1	NM_024829.5	AAGGATATTGGCCCTCCTACAATG	CAGACGTGTGCTCTTCCGATCTACCTGAACTCACCTAACCCAAGTCC
PLCH1	NM_014996.2	TGTTTCCCTCTTTGTTCAGAAGCC	CAGACGTGTGCTCTTCCGATCTGCGAGTTGCCAAACTACCTGTTGT
PLCH1	NM_014996.2	GGGGGACTTAACATCAGAGGACAT	CAGACGTGTGCTCTTCCGATCTTAGAAACAAACCCTCAGCACCCAC
PLIN2	NM_001122.3	TTATCTTGTTAACAACACGCCCC	CAGACGTGTGCTCTTCCGATCTTCTATGGCCATTGTGTTGCCTCTG
PLK4	NM_014264.4	CACCAATCCTTAATCCCTCTATGG	CAGACGTGTGCTCTTCCGATCTAATGATGGGTCCCAGTTGGTTGT
PLSCR4	NM_001128304.1	CAGGGTAAATTTGTTTTTCTGAGTTTC	CAGACGTGTGCTCTTCCGATCTTGCCTTATATTTGAAAGTGCCATTG
PMP22	NM_000304.3	TCTGAAAGAAGATACCTCCCTCCC	CAGACGTGTGCTCTTCCGATCTCCCACATTTTTCTTACGGTCGG
PNISR	NM_015491.2	CGATCGCGATCCGTGGAGAAATCT	CAGACGTGTGCTCTTCCGATCTGGTGTACTTTTTCCAATGCTGCTC
PNISR	NM_015491.2	ATTCTACAGTCACCCACTTCTGT	CAGACGTGTGCTCTTCCGATCTAACTCAGTTGCTTTAGGGTCCAT
PNP	NM_000270.3	TAGCTGCTACCTTCTTTGGCCCCTT	CAGACGTGTGCTCTTCCGATCTAAGCTGTTCTCATTCCTGTTCT
PNPLA4	NM_001142389.1	CCAATTTACCTACAAGTTTGCCG	CAGACGTGTGCTCTTCCGATCTGTGCCCATTTATGCAGGACTGAAG
PNPLA4	NM_001142389.1	TCACTTTGAGGACTTGTGTATGGGC	CAGACGTGTGCTCTTCCGATCTTTTTATGGTTCTCAGAAGCCAAAAT
POLA1	NM_016937.3	CTGACTGAAGAGCTGACGTTTTGC	CAGACGTGTGCTCTTCCGATCTTGGCAGTCTTTCCTCTCTTACATTAT
POLE2	NM_002692.3	TGGTTCCATCTTACCAAGGCCAC	CAGACGTGTGCTCTTCCGATCTTGTATCCTGTGCCCGATCTACT
POLR2G	NM_002696.2	CTACCTGGTCTGGGAAGATGTTCTAC	CAGACGTGTGCTCTTCCGATCTGCCTCCTACCCTTGGTCCTACT
POLR3F	NM_006466.3	CAGTAGACTGAATGTTTGTGTGCCCCCA	CAGACGTGTGCTCTTCCGATCTAGTGATAGGTCAGGAGAGTAACAG
POLR3F	NM_006466.3	CATGAAGTGTGGAAATATATCTGCG	CAGACGTGTGCTCTTCCGATCTCGGTTTTTGATGACTGCCACGAA
PPIG	NM_004792.2	AAAGCAGAAACAAAGACAAATACAGAA	CAGACGTGTGCTCTTCCGATCTCTTACTTCCATTCTGTTTCGGATT
PPM1D	NM_003620.3	GAAAGAACCCCTCCAACAAACTTTA	CAGACGTGTGCTCTTCCGATCTTCCTGGCCTTGTACTTGCTTGTATT
PPP1R10	NM_002714.3	GGGCTCACCATTCTTAGTCCTTT	CAGACGTGTGCTCTTCCGATCTCCTTTCCCAGTTCTCTCCTTCACTTTG
PPP1R10	NM_002714.3	GTCTGCCGACATTTCATGATGAAGGG	CAGACGTGTGCTCTTCCGATCTGGTGCGCATTGATGTACATATT
PPP1R16B	NM_015568.3	CAATAATTCACCAGACCAGAAGCCAC	CAGACGTGTGCTCTTCCGATCTGTATACTGTATCAGCAGCTTTGTGT
PRDX1	NM_002574.3	CTGCCAAGTGATTGGTGCTTCTGT	CAGACGTGTGCTCTTCCGATCTCAAGACTTCAGATTCAGCCGAATTG
PRDX2	NM_005809.5	TCTCGGTGGACTCTCAGTTCA	CAGACGTGTGCTCTTCCGATCTACACAATTAGGCTGGCTAACGG
PRDX3	NM_006793.4	GTTTTTGTAATTCTGGCTAAGACCTTT	CAGACGTGTGCTCTTCCGATCTCATGATCCCTCATCCCTGAAATTG
PRDX4	NM_006406.1	TTCTACGCGGGTGGACAAGTGTA	CAGACGTGTGCTCTTCCGATCTCTTCCTGTGGGTAGATCAGTGGAT
PRKAR2B	NM_002736.2	GTCCCACTTGTATATGAAAATGTGGT	CAGACGTGTGCTCTTCCGATCTGTAAGAAAGTATGGTTCTGTATGGC
PRKCH	NM_006255.4	CCCAATCTTGAAAATATGTTGTGC	CAGACGTGTGCTCTTCCGATCTCCTACCTGGGTAATCTGATCTTGTC
PRKDC	NM_006904.6	CTGGAAGATACATAAAAGTGCTTTGC	CAGACGTGTGCTCTTCCGATCTCTCCTTCCCATGTGCAGTCCC
PROM1	NM_006017.2	GACTTCTTGGTGCTGTTGAAAATA	CAGACGTGTGCTCTTCCGATCTGGATGAAACCTTTGAGTTTGGTCCC
PSMD1	NM_002807.3	GAAAAGGAAAAGGTTTCTACTGCTGT	CAGACGTGTGCTCTTCCGATCTAGGCATCATCATTCTGAAGGATACC
PTCD2	NM_024754.4	CTGAATGGTACCATGCCGATCT	CAGACGTGTGCTCTTCCGATCTCATTGCTCTGCCATCATATATGTCTA
PTEN	NM_000314.6	CTGTGTGTGTGTGAATTTGATTTTCAAG	CAGACGTGTGCTCTTCCGATCTTTAATCCTGGATGACCTTTGACATAC
PTK2	NM_153831.3	GCTGAGAATTCTTTTGTCTACCATA	CAGACGTGTGCTCTTCCGATCTGGAGTTAACTAACCCTTCCTTGTA
PTPN11	NM_002834.3	CACTAAAAATTTGTTCCTTTTTCACTATGG	CAGACGTGTGCTCTTCCGATCTCACTTAATTGCCTTTTTGCCCACG
PTPN11	NM_002834.3	CACTAAAAATTTGTTCCTTTTTCACTATGG	CAGACGTGTGCTCTTCCGATCTAAGGATCCCTGATTAAGCTGATGAC
PTPRC	NM_002838.4	TGTGTTAATCCACTTGGTGCCCCA	CAGACGTGTGCTCTTCCGATCTGTTTTGCCAGAACAGTTTGTACAGA
PVR	NM_006505.4	GGACTGGCAGGAAATAACCCACAA	CAGACGTGTGCTCTTCCGATCTTTGGGAAAATACGTTGAGGGAGAG
RAB5C	NM_004583.3	GCAGCTACCCTTTCTTTCCCTCCTG	CAGACGTGTGCTCTTCCGATCTTCACTTTGTTCGGAGTGGTCTTTG
RABGAP1	NM_012197.3	ATGCCTGGGTACAAACCTCACTGTTC	CAGACGTGTGCTCTTCCGATCTGCTGTAAGCCTATCTAATGCTAGG
RABGAP1	NM_012197.3	GTTATTCGAGCACTTAATTTCACTCA	CAGACGTGTGCTCTTCCGATCTTGATATGCTGACAGGCTGACACGC
RAC1	NM_006908.4	TTCCTTTCTCTTACACCTGCCATGC	CAGACGTGTGCTCTTCCGATCTCCTGTAGTCGCTTTGCCTATTGA
RAC2	NM_002872.4	CACAACTTGTGTACCTTCAGGG	CAGACGTGTGCTCTTCCGATCTCTACCCAGCAAAAATGAGTGTCTC
RACGAP1	NM_001126103.2	ACCAGAAGTTCTCATTCCCCATTA	CAGACGTGTGCTCTTCCGATCTCTTGTCCAGTGGAGCCCAACTTCTA
RACGAP1	NM_001126103.2	TAGCTTTCCTCATGATTCACTTGCAGAG	CAGACGTGTGCTCTTCCGATCTCTCAAGACTCCTTCATCTAGTTCC
RAD21	NM_006265.2	TTATGTGAAATGTTTTAAATTTGTGAACTC	CAGACGTGTGCTCTTCCGATCTTGTGCCTGTAAACCAAGGAGTTTTCCC
RAD21	NM_006265.2	CCCCCAGAAGAACCTCCAAATATCT	CAGACGTGTGCTCTTCCGATCTGAACCGTACAGTGACATCATCG
RAF1	NM_002880.3	CAGGGCCTTAACTTCATGTTGCCT	CAGACGTGTGCTCTTCCGATCTGAAGGAGCCTGCTTTGGTACTAT
RARA	NM_000964.3	CATCCAGGAAATGTTGGAGAACTCAG	CAGACGTGTGCTCTTCCGATCTGTCCTGGGGGCCTCGTGTTC
RB1	NM_000321.2	TTAGAAAAAGAGGCGCTTCTCCCC	CAGACGTGTGCTCTTCCGATCTCTGGGTCTTTTGCTACTAAGTTCA
RBM38	NM_017495.5	AGACTTGCTTTTGTTGGTTCCGCC	CAGACGTGTGCTCTTCCGATCTAAGGGTGCGCCTCTTCCCTCTACC
RBM48	NM_032120.3	GGCCTGAGATTCTGCATTTTTCCCAAG	CAGACGTGTGCTCTTCCGATCTTATTATTTTGGGCACAGTGGCTCATG
RBM7	NM_016090.3	TCTGTGACATGCTCTTGAGCTTTA	CAGACGTGTGCTCTTCCGATCTAACTTTAACATTTTCAAAGTGCCC
RBM7	NM_016090.3	TTACAACGTTATCTGTGGGTCG	CAGACGTGTGCTCTTCCGATCTGTTTCCTGTGGAATGCTAGTGTCTC
RBPMS	NM_001008712.2	GACCATTTAAGGGCTATGAGGGT	CAGACGTGTGCTCTTCCGATCTCTTTCACCTATCCCGCTTCACTGCAT
RELA	NM_021975.3	CAGCTTAATCAAAATAACGCCCC	CAGACGTGTGCTCTTCCGATCTTCCTTGCTCAACCATGGCTGAAG
RFC3	NM_002915.3	CACTAATTTAAGTACTTGAGACTCTTGA	CAGACGTGTGCTCTTCCGATCTGCCCAGATGATCACTGATCTTGTC
RFX7	XM_011521925.2	CTTCGCTGTATTGAAACTGGTTCA	CAGACGTGTGCTCTTCCGATCTGTGCAGTGCTTCTGAGGTTCATAT
RGCC	NM_014059.2	GCGCCACTTCCACTACGAGGAGC	CAGACGTGTGCTCTTCCGATCTAAGACGTGCACTCAACCTTCTA
RHAG	NM_000324.2	GCTCTCCAGCTTCCTTTCCCATTATC	CAGACGTGTGCTCTTCCGATCTGATCTTCTCCAGGATTCCCAAAA
RIMKLB	NM_001297776.1	TTGGTGCCTATAATTGATTGGTCAT	CAGACGTGTGCTCTTCCGATCTGTGTTATACTTTTCTCCTGGCTCA
RLIM	NM_016120.3	GGTTTCTCATTTTCTTTCAATTTAAACCTG	CAGACGTGTGCTCTTCCGATCTGGGTTTTTCTTTAAAAAGGGGAATCT
RMDN1	NM_016033.2	TTTGTGCATTGAGACCAAGTTTGC	CAGACGTGTGCTCTTCCGATCTAATATGACACACCACTGATACAGT
RNF10	XM_006719717.2	TAATTCAGACCGTGTTCCTGTGCC	CAGACGTGTGCTCTTCCGATCTCCAGCTACTTCAGATCCCCTCTCT
RNF125	NM_017831.3	AGTCATCTGTCACTATTAACCTCAG	CAGACGTGTGCTCTTCCGATCTTGCATTTTTCCAACATTGAAGGTAT
RPL31	NM_000993.4	CTTTCCTTCTCCCACAATCCTTCG	CAGACGTGTGCTCTTCCGATCTAACTCCAGATGTGCGCATTGA
RRM1	NM_001033.4	ACTCACTAGTATGCACTTCTACG	CAGACGTGTGCTCTTCCGATCTCATACAGGGAGTGGTTAAGTAAGG
RSL1D1	NM_015659.2	AGGAAACCTCAATGCTGCCTCCAGAG	CAGACGTGTGCTCTTCCGATCTATCCTGGCCGCCTTTGTAAC
RUNX1	NM_001754.4	CACATCTACTGAAAAAGCAACGGG	CAGACGTGTGCTCTTCCGATCTGAGAGAATATCCCAGAACCCTCTCT
RUNX2	NM_001024630.3	CAGAGCCCTTTCAAAATGAGCAGAG	CAGACGTGTGCTCTTCCGATCTGTAAAAATTCCGCTTTGTGCCAC
RYR3	NM_001036.4	GCTAGTGACTGTATCCAGAAAAGCTTTA	CAGACGTGTGCTCTTCCGATCTTTGTGTTCCAGAAGGACAGTTCCAT
RYR3	NM_001036.4	GAGGACCATTCTGTCATCTGTAAC	CAGACGTGTGCTCTTCCGATCTTACTTTGACACAACCCCTCATGG
SAMHD1	NM_015474.3	AGCTTCTATTGTAAGACTGCCCC	CAGACGTGTGCTCTTCCGATCTCCGAGAAGCATCCAAAAGCAGAGT
SAMHD1	NM_015474.3	CAATTGACGACATGGAAGCCTA	CAGACGTGTGCTCTTCCGATCTGGACAGAAAGAGTTTGTATGCCG
SART3	NM_014706.3	CCTTTCAGTGCTCCCTCATATTGA	CAGACGTGTGCTCTTCCGATCTATGGGGCTGTGCATTTTTATATTAT
SCD	NM_005063.4	CTTGGTTTGCTAGTATCTTGGGTGTA	CAGACGTGTGCTCTTCCGATCTCATGAACTTGATACGTCCGTGTG
SEL1L3	NM_015187.4	CACAGTGCGTGCTTCATCCCTTTA	CAGACGTGTGCTCTTCCGATCTTAGGGTCCTAGTGCTTCCGAATCA
SERTAD2	NM_014755.2	AAAAGACTCTACTTCGTGCAGCAAT	CAGACGTGTGCTCTTCCGATCTGTGCGCATGACCGAGATTTTGAA
SETBP1	NM_015559.2	TGTATTCATAAGTGGTTTTTAAAAGCC	CAGACGTGTGCTCTTCCGATCTCATGCTCCTCCATGGTCTTAGATGT
SETDB1	NM_012432.3	CAACCTGGGCCGCTACCTCAACC	CAGACGTGTGCTCTTCCGATCTCCCTTCTTGAACTGTCGTTTCCTC
SF3B1	NM_012433.3	TGCCGTAACACCGTTACTTGA	CAGACGTGTGCTCTTCCGATCTTGCACAGCTACTTCACACCTTAAA
SFXN3	ENST00000393459.5	GTGGAAATTACAGGTGTGTGCTACCAC	CAGACGTGTGCTCTTCCGATCTCCAGCCTGTTCCACTGACATTTCT
SGK1	NM_005627.3	TTCCCTTGTGGATATGCTGTGTGA	CAGACGTGTGCTCTTCCGATCTCCCAGTTGTCAGTCAGAGCCGTTG
SHANK3	NM_033517.1	CTGGGACGTTTTTAAACCTAGGG	CAGACGTGTGCTCTTCCGATCTAACTTTACAGGGTCAGTTCCGC
SKIDA1	NM_207371.3	ATGAGGGGTCAGAGTTGCAATAC	CAGACGTGTGCTCTTCCGATCTACCTTATACTTTTTCTGCATCTCTCTA
SKIV2L2	NM_015360.4	GCAGGAATGTGCTAAAAGAATTGC	CAGACGTGTGCTCTTCCGATCTGTTTGCTGCCAGCCTCTACTTGTA
SLC15A3	NM_016582.2	GACCGCTTGATCGACCCTTTA	CAGACGTGTGCTCTTCCGATCTAATTGCCGGATGGACCTCTACTT
SLC17A9	NM_022082.3	ACAACAGCCAGAAATGTCTCCAGACTCTG	CAGACGTGTGCTCTTCCGATCTCTGGCGTTCTTTCTACCTCCCTTT
SLC25A36	NM_018155.2	CTATGTTAGGACCAGCAGAGTTTGG	CAGACGTGTGCTCTTCCGATCTTGGAATGTGTACCCCGTTTATG
SLC25A37	NM_016612.3	CGTACTTTTACATGATGTGTGTGTG	CAGACGTGTGCTCTTCCGATCTCATGTCTTATTCCAAGCACCTTCCTC
SLC25A37	NM_016612.3	AAGTACTTTCTCACCAAGCGCCA	CAGACGTGTGCTCTTCCGATCTTTGCTTTTTCTCTTCCTCCCTGGGCAG
SLC25A5	NM_001152.4	TATTATCATCTACCGAGCCGCC	CAGACGTGTGCTCTTCCGATCTCTTGAGCATTCTTGACAGACTCC
SLC27A2	NM_003645.3	TTTCCACGACAGAGTTGGAGATAC	CAGACGTGTGCTCTTCCGATCTATGTATGTGCCTATGACTGAGGAC
SLC4A1	NM_000342.3	AAAAATTAGCTGGGTGTCTCGTG	CAGACGTGTGCTCTTCCGATCTAGTGTTGTTATAAGGATTAAAGGAGAC
SLC7A7	NM_001126105.2	GTGATACTATCAACTCCCTCATCG	CAGACGTGTGCTCTTCCGATCTTGGTCTACTGGCTAGAGCTAAGG
SLC9A7	NM_032591.2	GTTGTGTGGGTGTTAAGTCTATGG	CAGACGTGTGCTCTTCCGATCTGCGTTATCCACAACCTTTATGTGC
SLC9A7	NM_032591.2	CCAGGATTGACAAGAGCCTTTAGTC	CAGACGTGTGCTCTTCCGATCTTTGGGGTATGTATGGGGAGAACT
SLF1	NM_032290.3	GAAGATACAGTGGAGAACTTTCATGC	CAGACGTGTGCTCTTCCGATCTGCTTCTGACTTTTTCCAGGGTGTA
SMARCA1	NM_003069.4	CCAGTTCCAGTGTATTCATGGTACTC	CAGACGTGTGCTCTTCCGATCTTGAGTCTGGGCTTGTTTGTGTTACT
SMARCA1	NM_003069.4	GAGAGAGAGCAGAAAAGAAGAAACGGG	CAGACGTGTGCTCTTCCGATCTATGCTAATTGCCAGTTCCAGTGTA
SMARCD3	NM_001003801.1	CAGGACTCCCATGACAAGGAATAC	CAGACGTGTGCTCTTCCGATCTGTCAGTCGCTACTTCTACTGCAAG
SMC1A	NM_006306.3	TGTATAATGAGATCACGGAGCCAC	CAGACGTGTGCTCTTCCGATCTGATTAATAGGAACTGAAGCGCCGG
SMC1A	NM_006306.3	GCAATTTGTTTTCTTTGCTTAACGAT	CAGACGTGTGCTCTTCCGATCTATACTTCCAAATTGCCCTCCTGTAC
SMC3	NM_005445.3	AGGCTGTGTCAGATATGATTATGG	CAGACGTGTGCTCTTCCGATCTTACTACCTACTGGTTTGGGAGATGT
SMIM24	NM_001136503.1	TGCCCCCTAAAAGCAGTGCC	CAGACGTGTGCTCTTCCGATCTCTTGAAGCCCGTGAAATGACTCCAT
SNHG20	NR_027058.1	ATTTGCCACGGAAAGATGCCTTCC	CAGACGTGTGCTCTTCCGATCTAGTAGAGACAGGGTTTCACATGTTGGC
SOCS2	NM_001270467.1	CGTTTTATCAGAATGCCTTGCC	CAGACGTGTGCTCTTCCGATCTGTGTCCCAACCTGTTGCCATTGA
SOD1	NM_000454.4	GTGCAGGGCATCATCAATTTCGAG	CAGACGTGTGCTCTTCCGATCTTGTGTGACTTTTTCAGAGTTGCTTTA
SOD1	NM_000454.4	GTGCAGGGCATCATCAATTTCGAG	CAGACGTGTGCTCTTCCGATCTACCATTGCATCATTGGCCGC
SOD2	NM_000636.3	TTTCTGGACAAACCTCAGCCCTA	CAGACGTGTGCTCTTCCGATCTCTTATTCCACTGCTGGGGATTGA
SORD	NM_003104.5	TCCCCCACCCCAGAAGATTAGCATC	CAGACGTGTGCTCTTCCGATCTGCTGCTGTTTATGGTCCTGTTTAG
SPINK2	NM_021114.3	TATAGAACGCCAAACTGCTCTCAG	CAGACGTGTGCTCTTCCGATCTTCCCAGACACTTTAACCCTGTGTGT
SPNS2	NM_001124758.1	TGGACAATGCTCTTCTTGCCCCTT	CAGACGTGTGCTCTTCCGATCTTTGTTGTACAAGAACCAGGTCCG
SPTA1	NM_003126.2	CCCTTACCCCAGAGCAAGTGTCAT	CAGACGTGTGCTCTTCCGATCTCTCAAGGGTGGGAGATAGAAAGGTT
SPTBN1	NM_003128.2	CTTGACTCTTAGAAGTGCCCGAG	CAGACGTGTGCTCTTCCGATCTAACCCTTTAAATCATTGGTAAGTGTA
SRSF2	NM_001195427.1	AAGGAAAACGTGTGCAGCCATTA	CAGACGTGTGCTCTTCCGATCTCGATTGCTCCTGTGTAAAGATGCC
SSPO	NM_198455.2	GAGTAACTGCAGTTCAGCTCGAG	CAGACGTGTGCTCTTCCGATCTGACCAGGTAGAAGTGAGCTACTG
SSX2IP	NM_001166293.1	TCCCATCTCTTTCTAGGTGTTTGC	CAGACGTGTGCTCTTCCGATCTGCACCGTGAATCTAGTCTTGACT
ST3GAL6	NM_001271146.1	TTTGAAGGTTTTCCACTTGAAGTAA	CAGACGTGTGCTCTTCCGATCTTGGAAAGCTTGCCTGGCTACC
ST3GAL6	NM_001271146.1	TGTTGCTGCCTGGTGATTCATAACC	CAGACGTGTGCTCTTCCGATCTCCACTTGGCTCTGGAAATCTAAGT
STAG2	NM_001042751.1	GAGGTATATTATTTTAATCATTCCATGCCT	CAGACGTGTGCTCTTCCGATCTACCACTGCATTAACTAGAACTGCT
STAM	NM_003473.3	GGCGCATTATGTTGTCGTGTG	CAGACGTGTGCTCTTCCGATCTAGGTTTCTAAGCTGTATACTGTGT
STEAP3	NM_001008410.1	CAATGGAGACCCACCAATGATCCC	CAGACGTGTGCTCTTCCGATCTCCTGGTAAATTCCATGTGCCTCT
STMN1	NM_005563.3	CAGAAGAGAAACTGACCCACAAAAT	CAGACGTGTGCTCTTCCGATCTGGCTAGTACTGTATTGGCTCTGTG
SUPT16H	NM_007192.3	GGAAGACATAAGAAGCAGTGATACTC	CAGACGTGTGCTCTTCCGATCTTATCTTGCCATCCTCCCCTTCTGGTTC
SYF2	NM_015484.4	GAAAGAGGAACAGCTGTCTAATCC	CAGACGTGTGCTCTTCCGATCTGTGTACTCCAAAGCTAAGGACAGTG
TAL1	NM_001287347.2	CTCCTTCCTTGTTACCCATGAAAAA	CAGACGTGTGCTCTTCCGATCTAACCGCTCCAGGTACCTTGACCTTT
TAPT1	NM_153365.2	CGTGTTTGCATTTCTGTAAAACTTC	CAGACGTGTGCTCTTCCGATCTGCCACCGTGAATGGAATAGTTT
TAPT1	NM_153365.2	CGTGTTTGCATTTCTGTAAAACTTC	CAGACGTGTGCTCTTCCGATCTCAGGCGTACATACATAGGCAGAAAG
TCEAL9	NM_001006613.1	GTTAATCGAAACCATCCTTACCCC	CAGACGTGTGCTCTTCCGATCTATCTCTTGTTATCTGCATCTCATTG
TCF12	NM_207036.1	GGCCTTGTTCTTCATTTCAGTGT	CAGACGTGTGCTCTTCCGATCTAGAGCTAATTGTTGGAGATGAATTGC
TET2	NM_001127208.2	TTCTGTGTCACCTACTGTCATTTG	CAGACGTGTGCTCTTCCGATCTACAGTTCACTTCTGAAGCTAGTGGT
TFAM	NM_003201.2	CGTATTCAGCTTGCTGTAATTCTGT	CAGACGTGTGCTCTTCCGATCTCTAGTGTCAGTCTCTCTCATTGTTC
TFAM	NM_003201.2	CGGTGTTCTGTGATATAAGTGTGTG	CAGACGTGTGCTCTTCCGATCTGAAACATTTGTTCTATAGCTTTTCCCT
TFE3	NM_006521.5	CCTGCCTTAACCTGGGACCAACC	CAGACGTGTGCTCTTCCGATCTGCATACTGAGAATCTAGGCCACC
TFPI	NM_006287.4	GCCATTCATGTGAAGTCAGGGT	CAGACGTGTGCTCTTCCGATCTCACTGGTCCATTGGTTCACTACT
TFRC	NM_001128148.2	GCCTCACTTGAATGTGTCACTACTC	CAGACGTGTGCTCTTCCGATCTTCTCGTTAAGGAGATGGGCCTTT
TGIF2	NM_001199514.1	GTGGATCTAGCCAGGAGAAAGAC	CAGACGTGTGCTCTTCCGATCTGGTTAACTGATGCTGCCATTTGCC
TGM2	NM_004613.3	GATCCTCTCCACTCCATGTTTGC	CAGACGTGTGCTCTTCCGATCTGTCAGCTTTGACTTTATCTCCTGCTC
THY1	NM_001311160.1	GAGAGAACTGAGCATCTCCAGCATTC	CAGACGTGTGCTCTTCCGATCTAGCCGGACACTTCTCAGGAAAT
TIPIN	NM_017858.2	AAACGAATTCGACTTGATCTCCCTA	CAGACGTGTGCTCTTCCGATCTGCAACTTGATGCTACATCCAGAAAT
TLR4	NM_138554.4	GTGGCACTCTTCACAATCACTGTTT	CAGACGTGTGCTCTTCCGATCTGAGAAATGAGGAAATAGGGAGTTGTC
TM9SF3	NM_020123.3	AGAGAGAATTAGAAAATATTAAATCCTGCA	CAGACGTGTGCTCTTCCGATCTGCCTACCATTGCATGAAACATTGG
TMEM107	NM_032354.3	GCAGACCGTAAGATACTTGGTATCG	CAGACGTGTGCTCTTCCGATCTATACCAGCGCGTTATGAACTCAC
TMEM107	NM_032354.3	CCTCTCACGTTCACCCCCGAGG	CAGACGTGTGCTCTTCCGATCTTGCCCTTCCAGCTGTCACTGAAAT
TMEM200A	NM_001258276.1	AGATCTAGTTTTAGTGTGAGCTCAGTAA	CAGACGTGTGCTCTTCCGATCTTAGCACCTCATTCCCACATTCTA
TMEM38B	NM_018112.2	TCGTATGGTTTTGTTATATTTTCATCTAC	CAGACGTGTGCTCTTCCGATCTGTACTCAAGTCACATCACATTCAAG
TMEM97	NM_014573.2	GGCCATTTTAAATGTGAAATTTTGCCT	CAGACGTGTGCTCTTCCGATCTTGGCATTCCATCAGCTTTCTCTAAGT
TMOD3	NM_014547.4	ACATTCATCCAATTGAATTTACAAAATCT	CAGACGTGTGCTCTTCCGATCTTTTCCAGTATTCCTACATGAAATTGT
TNFRSF4	NM_003327.3	CTACAAGCCTGGAGTTGACTGTGC	CAGACGTGTGCTCTTCCGATCTTCCACCCTGGCCAAGATCTGACCTG
TNIK	NM_015028.3	GAGCCATTTCAATCTAGTGGTTTGG	CAGACGTGTGCTCTTCCGATCTTCACTCCCGAATGTGATTGCCAC
TNIK	NM_015028.3	AAGAACTCTCTTGCCTTCACCAACC	CAGACGTGTGCTCTTCCGATCTTAGCGATGGAGGGACACTCTAAC
TP53	NM_000546.5	TCTAGAACTTGACCCCCTTGAGG	CAGACGTGTGCTCTTCCGATCTCCAGCTGGAAGGGTCAACATCTTTTAC
TPM1	NM_001018006.1	CATGTGAAAACCTCCTTAGCTGCG	CAGACGTGTGCTCTTCCGATCTAATCAGGTGTGGATTGGTGCTAC
TPR	NM_003292.2	ACATGCCTCTCAATCTGTTCCAATG	CAGACGTGTGCTCTTCCGATCTCCGTGGTCGTCAGTTTAACAGAC
TPT1	NM_003295.3	CCTTCAGTCGCCATCATGATTATC	CAGACGTGTGCTCTTCCGATCTTGGTTGCTCTATTGGACTACCGTG
TPT1	NM_003295.3	TAAACTCATTTGAGAGAATGCCTTT	CAGACGTGTGCTCTTCCGATCTTCCTGTAGTGTTCCTGGAGAAGCTA
TRAF3IP2	NM_147686.3	TTTTTCTGTTCCTCCCCGAG	CAGACGTGTGCTCTTCCGATCTCCTCCTGACAGTTTGATGTGTCCAT
TRIP13	NM_004237.3	TCTCCTTGTGAAGAACCATCGA	CAGACGTGTGCTCTTCCGATCTGCTTTCTGATATCAGCTCGTTTGA
TRIT1	NM_017646.5	GTGAATACCAGGATTGACTGCATCC	CAGACGTGTGCTCTTCCGATCTCCACATATTGGGAGTTCTAGATTTG
TRMT5	NM_020810.3	CTGTCAAAAGAAAGAAAACCCTCTGTG	CAGACGTGTGCTCTTCCGATCTTTTCAGATTCCTGCCTCTGTCCTC
TSPYL2	NM_022117.3	TATCCCCCACCCACTATCCCATTTG	CAGACGTGTGCTCTTCCGATCTCCACCTTCCTCTCCCAAGTTCTTTCT
TUBB	NM_178014.3	CCACGTCTCCATTTCTTTATGCCTGG	CAGACGTGTGCTCTTCCGATCTGCTTCTCAGTTCCCTTAGCCGTCT
TXN	NM_003329.3	GTGGTGTGGGCCTTGCAAAATGAT	CAGACGTGTGCTCTTCCGATCTGATCAAGCCTTTCTTTCATTCCC
TXN2	NM_012473.3	ATACGCCTTTCATCCCTCCTTCTA	CAGACGTGTGCTCTTCCGATCTCTTAGTCATCCCTTCCACCTCCTACT
TXNRD1	NM_182729.2	TGCCTCAGTTATGTGTTTGTCAATG	CAGACGTGTGCTCTTCCGATCTTCTCCAAGTCCACCAGTCTCTGAAAT
U2AF1	NM_006758.2	GCTGTGATTGACTTGAATAACCGT	CAGACGTGTGCTCTTCCGATCTCATTTGAAGCCCATTTCCAGAGAG
UBR2	NM_015255.2	TAGTGTGTGAAAGAACCGCCCC	CAGACGTGTGCTCTTCCGATCTCTGGAGTTAGCAAAGGTTGTCTCTG
UBR2	NM_015255.2	GCCGTAACAGTGAAGTTAAAAGATATCTA	CAGACGTGTGCTCTTCCGATCTGTACGGGAATGTCAGGTGCTATTT
UBR5	NM_015902.5	AGTGAAGAAGGATTCCAGCCTATG	CAGACGTGTGCTCTTCCGATCTGCACTAGCAACATTTGGCTATATTG
UBXN1	NM_001286077.1	CAAACTAAGAGGATGTTGGAGCTGG	CAGACGTGTGCTCTTCCGATCTCCTTCTCAGAAGCTGACATGGAGC
ULBP1	NM_025218.3	CACCAATATGTTCATTACAGTGCTAT	CAGACGTGTGCTCTTCCGATCTAACAAACCTGTATATGTACCTTGTATT
ULBP2	NM_025217.3	CCCTCATCCTTTGCTGCCTCCTCATC	CAGACGTGTGCTCTTCCGATCTGCTCATTCACTGCCTTGATTCCTTT
ULBP3	NM_024518.2	CACAGAATCAACCTAAGTGCCCAGCAAC	CAGACGTGTGCTCTTCCGATCTCAAGAACAGAAAACTACATACTGCAT
UMPS	NM_000373.3	TAGTAAATGCTCACGTGGTGCC	CAGACGTGTGCTCTTCCGATCTCATTGTAGGTCGTGGCATAATC
USP32P2	NR_003554.1	CGGTATATAAAATCTGTCCTTTCCTACC	CAGACGTGTGCTCTTCCGATCTTGTCCTTTCCTACCTGGACATGTC
VGLL4	NM_001128219.2	GCTATTTAATTTTTCCCTTTCCTATTGT	CAGACGTGTGCTCTTCCGATCTCGCTCTGACCTTCTCTTCATGTGT
VWF	NM_000552.4	GGTTACAAGGAAGAAAATAACACAGGTG	CAGACGTGTGCTCTTCCGATCTCAGTGCTCCTGCTGCTCTCCG
WASF1	NM_001024934.1	TCCTTTGTGGTGCTTGTTCCTTGA	CAGACGTGTGCTCTTCCGATCTTTTGAATGTTTAGCAGTATCCCCTTCC
WASF1	NM_001024934.1	GTCAACTTCCTCATTAAGAGCTTCAATG	CAGACGTGTGCTCTTCCGATCTCTGGGCTACATCCAACTCCATCTACT
WDR91	NM_014149.3	AGCTTATGGGAGGAGTCACTATGG	CAGACGTGTGCTCTTCCGATCTCCCCATCTGTATTGAAACAGTGATCT
WDR91	NM_014149.3	GCCGACTCTTCGCTTTTGACTC	CAGACGTGTGCTCTTCCGATCTCCATAAAGCCTGATGACTTGCCC
WRN	NM_000553.4	CTGGCATCTTAAATCAGCCTTCCGC	CAGACGTGTGCTCTTCCGATCTTGGTATTAGTTGACCAGGGCAGTG
WT1	ENST00000640146.1	CACAGGGTACGAGAGCGATAAC	CAGACGTGTGCTCTTCCGATCTCAAGGACTGTGAACGAAGGTTTTC
XBP1	NM_005080.3	GTTCCCTTTCCCCATTCAGTGACAT	CAGACGTGTGCTCTTCCGATCTGCTTGCCTCCAGTTTTAGGTCCTTT
XK	NM_021083.2	CTCTATGCCTCAGTTTCCCCATAATACC	CAGACGTGTGCTCTTCCGATCTAGACCCACTGAATCTGAGAAAGTACT
YES1	NM_005433.3	TGGCAGTGGTTCTGGTACTAAAAA	CAGACGTGTGCTCTTCCGATCTGGAAAGTAAGGCAGGAAAAGTTGAT
ZBTB39	NM_014830.2	TTCTTCTTCCTCTGGCCTCCTTCTGT	CAGACGTGTGCTCTTCCGATCTACATCAGAATGAAAATGAAACTCGAT
ZBTB4	NM_001128833.1	GACAGTGCCCCTATATCCTTAACC	CAGACGTGTGCTCTTCCGATCTAAGTCTTGTCAGTTCGTGCCCTCT
ZBTB46	XM_005260196.3	CTCATTCTGTGACATGTGCGACTC	CAGACGTGTGCTCTTCCGATCTAGGTTCTCGTAATCGCTCGGTG
ZDHHC21	NM_178566.4	CAAAAGTACAAACTTAGGAGGAGTGT	CAGACGTGTGCTCTTCCGATCTCCAAGCATTTTCTGTGTTTTAATGAAT
ZEB1	NM_030751.5	AACCTGGCAGTATTAATACCCTTCT	CAGACGTGTGCTCTTCCGATCTGCATGATGCTCTGCAGTTTTATTAAG
ZFP30	NM_001320666.1	CAACCTGTTGAGCACTTGAAATTGAGT	CAGACGTGTGCTCTTCCGATCTGCTAGTCCAAATTCAAATGGTGTTTT
ZNF165	NM_003447.3	CAGTCAGAGGTGAAATAATAAGCCAC	CAGACGTGTGCTCTTCCGATCTGCATTCAACCTGAACTCACATCTTAT
ZNF219	NM_001101672.1	TTAGTGAGCTTACCCCGCCGGAG	CAGACGTGTGCTCTTCCGATCTCTAGAGGTAGTTGGGTAGAGAAGCC
ZNF225	NM_013362.3	TGAATCATAAGAGACTCCATGGTGAT	CAGACGTGTGCTCTTCCGATCTATGGGGTACAGTGTGATAGTTAAT
ZNF304	NM_020657.3	CTAAATGTTTGTGGATTCCTGTGTC	CAGACGTGTGCTCTTCCGATCTTGGTGTGTACTTTTTAGGGGGTG
ZNF500	NM_021646.3	CACCTAGTCACTGTATATACGTGC	CAGACGTGTGCTCTTCCGATCTCGTTGTACTCCAGCCTGGTGATAGAA
ZRSR2	NM_005089.3	TCATGTGTTCAGAAATCCCAACAATG	CAGACGTGTGCTCTTCCGATCTTAGTCGTCACAGGGGGAAGAAAT
ZSWIM8	NM_001242487.1	AATGCGATCCGGAGTGCC	CAGACGTGTGCTCTTCCGATCTTAGCACAGACTGACAGCTGCTCTT
ZWINT	NM_007057.3	AAATCCCTGGATCTCTCTCAGTTG	CAGACGTGTGCTCTTCCGATCTAGTCCTTTCTTTGTGCTAAGGTTC
ZWINT	NM_007057.3	ATCAGACCTTCCTCCAGCTTCTGT	CAGACGTGTGCTCTTCCGATCTACCTGCTGGAGATGTAAATTTGCC

## Sheet: Supplementary Data 2
Supplementary Data 2. Oligonucleotide-conjugated antibodies (AbSeq) used in the proteo-transcriptomic single cell sequencing analysis.
Target	Clone	Company	Volume per staining reaction
B7-H4	MIH43	BD Biosciences	2 µl
CD1a	HI149	BD Biosciences	2 µl
CD1c	F10/21A3	BD Biosciences	2 µl
CD10	HI10a	BD Biosciences	2 µl
CD11b	M1/70	BD Biosciences	2 µl
CD11c	B-ly6	BD Biosciences	2 µl
CD13	WM15	BD Biosciences	2 µl
CD14	MFp9	BD Biosciences	2 µl
CD15	W6D3	BD Biosciences	2 µl
CD19	SJ25C1	BD Biosciences	2 µl
CD117 (cKIT)	YB5.B8	BD Biosciences	2 µl
CD123 (IL3RA)	763	BD Biosciences	2 µl
CD124 (IL4R)	hIL4R-M57	BD Biosciences	2 µl
CD126 (IL6R)	M5	BD Biosciences	2 µl
CD133	W6B3C1	BD Biosciences	2 µl
CD137	4B4-1	BD Biosciences	2 µl
CD155 (PVR)	TX24	BD Biosciences	2 µl
CD22	HIB22	BD Biosciences	2 µl
CD25 (IL2RA)	2A3	BD Biosciences	2 µl
CD26 (DPP4)	M-A261	BD Biosciences	2 µl
CD235ab	GA-R2 (HIR2)	BD Biosciences	2 µl
CD273 (PD-L2)	MIH18	BD Biosciences	2 µl
CD274 (PD-L1)	MIH1	BD Biosciences	2 µl
CD3	SK7	BD Biosciences	2 µl
CD32	FLI8.26	BD Biosciences	2 µl
CD33	WM53	BD Biosciences	2 µl
CD34	581	BD Biosciences	2 µl
CD38	HIT2	BD Biosciences	2 µl
CD366 (TIM3)	7D3	BD Biosciences	2 µl
CD371 (CLEC12A)	50C1	BD Biosciences	2 µl
CD45	HI30	BD Biosciences	2 µl
CD45RA	HI100	BD Biosciences	2 µl
CD45RO	UCHL1	BD Biosciences	2 µl
CD47	B6H12	BD Biosciences	2 µl
CD56	NCAM16.2	BD Biosciences	2 µl
CD62L	DREG-56	BD Biosciences	2 µl
CD7	MT701	BD Biosciences	2 µl
CD81	JS-81	BD Biosciences	2 µl
CD9	M-L13	BD Biosciences	2 µl
CD90	5E10	BD Biosciences	2 µl
CD93	R139	BD Biosciences	2 µl
CD96	6F9	BD Biosciences	2 µl
GPR56	CG4.rMAb	BD Biosciences	2 µl
HLA-ABC	G46-2.6	BD Biosciences	2 µl
HLA-DR	G46-6	BD Biosciences	2 µl
CD184 (CXCR4)	12G5	BD Biosciences	2 µl

## Sheet: Supplementary Data 3
Supplementary Data 3. Donor information (proteo-transcriptomic sequencing).
Experiment name	Sample	Age	Gender	Age group	Sample Tags	SampleTag barcode	Sample Tag File	Total cells (CITEseq)	Cell type	Final sample name (rds files)
Experiment 1	1	20	Male	YOUNG	SampleTag10_hs	GCAGCCGGCGTCGTACGAGGCACAGCGGAGACTAGATGAGGCCCC	Experiment1_Sample_Tag_Calls.csv	534	CD34+	young2
Experiment 2	2	21	Male	YOUNG	SampleTag01_hs	ATTCAAGGGCAGCCGCGTCACGATTGGATACGACTGTTGGACCGG	Experiment2_Sample_Tag_Calls.csv	1623	CD34+	young3
Experiment 3	3	23	Female	YOUNG	SampleTag02_hs	TGGATGGGATAAGTGCGTGATGGACCGAAGGGACCTCGTGGCCGG	Experiment3_Sample_Tag_Calls.csv	3681	CD34+	young4
Experiment 4	4	20	Male	YOUNG	SampleTag04_hs	ATTGGGAGGCTTTCGTACCGCTGCCGCCACCAGGTGATACCCGCT	Experiment4_Sample_Tag_Calls.csv	3368	CD34+	young5
Experiment 5	5	23	Female	YOUNG	SampleTag06_hs	TTACCCGCAGGAAGACGTATACCCCTCGTGCCAGGCGACCAATGC	Experiment5_Sample_Tag_Calls.csv	4034	CD34+	young6
Experiment 6	6	71	Male	OLD	SampleTag03_hs	CGGCTCGTGCTGCGTCGTCTCAAGTCCAGAAACTCCGTGTATCCT	Experiment6_Sample_Tag_Calls.csv	4534	CD34+	old4_CD34
					SampleTag04_hs	ATTGGGAGGCTTTCGTACCGCTGCCGCCACCAGGTGATACCCGCT		2396	CD34+CD38-	old4_CD34CD38
	7	71	Male	OLD	SampleTag05_hs	CTCCCTGGTGTTCAATACCCGATGTGGTGGGCAGAATGTGGCTGG		3276	CD34+	old18_CD34
					SampleTag06_hs	TTACCCGCAGGAAGACGTATACCCCTCGTGCCAGGCGACCAATGC		2432	CD34+CD38-	old18_CD34CD38
Experiment 7	8	76	Female	OLD	SampleTag07_hs	TGTCTACGTCGGACCGCAAGAAGTGAGTCAGAGGCTGCACGCTGT	Experiment7_Sample_Tag_Calls.csv	4674	CD34+	old12_CD34
					SampleTag08_hs	CCCCACCAGGTTGCTTTGTCGGACGAGCCCGCACAGCGCTAGGAT		1509	CD34+CD38-	old12_CD34CD38
	9	80	Female	OLD	SampleTag09_hs	GTGATCCGCGCAGGCACACATACCGACTCAGATGGGTTGTCCAGG		1176	CD34+	old19_CD34
					SampleTag10_hs	GCAGCCGGCGTCGTACGAGGCACAGCGGAGACTAGATGAGGCCCC		961	CD34+CD38-	old19_CD34CD38
Experiment 8	10	52	Male	MIDAGE	SampleTag09_hs	GTGATCCGCGCAGGCACACATACCGACTCAGATGGGTTGTCCAGG	Experiment8_Sample_Tag_Calls.csv	2459	CD34+	midage2_CD34
					SampleTag10_hs	GCAGCCGGCGTCGTACGAGGCACAGCGGAGACTAGATGAGGCCCC		620	CD34+CD38-	midage2_CD34CD38
	11	64	Female	MIDAGE	SampleTag11_hs	CGCGTCCAATTTCCGAAGCCCCGCCCTAGGAGTTCCCCTGCGTGC		3406	CD34+	midage14_CD34
					SampleTag12_hs	GCCCATTCATTGCACCCGCCAGTGATCGACCCTAGTGGAGCTAAG		1148	CD34+CD38-	midage14_CD34CD38
Experiment 9	12	62	Male	MIDAGE	SampleTag01_hs	ATTCAAGGGCAGCCGCGTCACGATTGGATACGACTGTTGGACCGG	Experiment9_Sample_Tag_Calls.csv	5453	CD34+	midage8_CD34
					SampleTag02_hs	TGGATGGGATAAGTGCGTGATGGACCGAAGGGACCTCGTGGCCGG		1197	CD34+CD38-	midage8_CD34CD38
	13	65	Female	MIDAGE	SampleTag03_hs	CGGCTCGTGCTGCGTCGTCTCAAGTCCAGAAACTCCGTGTATCCT		2012	CD34+	midage11_CD34
					SampleTag04_hs	ATTGGGAGGCTTTCGTACCGCTGCCGCCACCAGGTGATACCCGCT		471	CD34+CD38-	midage11_CD34CD38
Experiment 10	14	58	Male	MIDAGE	SampleTag05_hs	CTCCCTGGTGTTCAATACCCGATGTGGTGGGCAGAATGTGGCTGG	Experiment1_Sample_Tag_Calls.csv	5019	CD34+	midage10_CD34
					SampleTag06_hs	TTACCCGCAGGAAGACGTATACCCCTCGTGCCAGGCGACCAATGC		1282	CD34+CD38-	midage10_CD34CD38
	15	63	Female	MIDAGE	SampleTag07_hs	TGTCTACGTCGGACCGCAAGAAGTGAGTCAGAGGCTGCACGCTGT		3782	CD34+	midage15_CD34
					SampleTag08_hs	CCCCACCAGGTTGCTTTGTCGGACGAGCCCGCACAGCGCTAGGAT		1230	CD34+CD38-	midage15_CD34CD38

## Sheet: Supplementary Data 4
Supplementary Data 4. Differential gene expression of CD34+ cells. Significance was calculated by a Wilcoxon Rank Sum test with Bonferroni correction.
	p_val	avg_log2FC	pct.1	pct.2	p_val_adj	cluster	Annotation	gene
HOPX	0	1.60949	0.784	0.295	0	0	MPP/LMPP	HOPX
SPINK2	0	1.3854	0.962	0.504	0	0	MPP/LMPP	SPINK2
BAALC	0	1.22645	0.347	0.141	0	0	MPP/LMPP	BAALC
PROM1	0	1.18296	0.678	0.341	0	0	MPP/LMPP	PROM1
SMIM24	0	1.15967	0.857	0.53	0	0	MPP/LMPP	SMIM24
FLT3	0	1.05406	0.56	0.308	0	0	MPP/LMPP	FLT3
EMP1	0	1.006	0.269	0.115	0	0	MPP/LMPP	EMP1
CTNNBL1	0	-1.07481	0.29	0.52	0	0	MPP/LMPP	CTNNBL1
ZWINT	0	-1.50125	0.087	0.307	0	0	MPP/LMPP	ZWINT
MINPP1	0	-1.56055	0.129	0.381	0	0	MPP/LMPP	MINPP1
TFRC	0	-1.58098	0.45	0.646	0	0	MPP/LMPP	TFRC
PLIN2	0	-1.5976	0.118	0.359	0	0	MPP/LMPP	PLIN2
CCNB2	0	-1.89728	0.08	0.299	0	0	MPP/LMPP	CCNB2
GATA1	0	-2.78789	0.05	0.34	0	0	MPP/LMPP	GATA1
CNRIP1	0	-2.98371	0.051	0.342	0	0	MPP/LMPP	CNRIP1
POLE2	7.20836e-306	-1.22238	0.097	0.301	4.30339e-303	0	MPP/LMPP	POLE2
TUBB	1.71302e-289	-1.14874	0.446	0.613	1.02267e-286	0	MPP/LMPP	TUBB
CENPU	1.39562e-257	-1.02299	0.099	0.287	8.33187e-255	0	MPP/LMPP	CENPU
GINS2	3.15884e-255	-1.03956	0.164	0.36	1.88583e-252	0	MPP/LMPP	GINS2
TPM1	8.00637e-248	-1.11435	0.189	0.383	4.7798e-245	0	MPP/LMPP	TPM1
PDLIM1	6.94986e-237	-1.00444	0.334	0.529	4.14907e-234	0	MPP/LMPP	PDLIM1
FANCI	2.47461e-231	-1.04405	0.096	0.268	1.47734e-228	0	MPP/LMPP	FANCI
MYC	5.14305e-173	-1.21412	0.218	0.369	3.0704e-170	0	MPP/LMPP	MYC
HBB	6.60687e-131	-3.05788	0.5	0.581	3.9443e-128	0	MPP/LMPP	HBB
HLF	0	2.53543	0.596	0.096	0	1	HSC/MPP	HLF
DLK1	0	2.41827	0.319	0.053	0	1	HSC/MPP	DLK1
CRHBP	0	2.04797	0.941	0.347	0	1	HSC/MPP	CRHBP
HOPX.1	0	1.82059	0.816	0.301	0	1	HSC/MPP	HOPX
BEX1	0	1.73453	0.437	0.146	0	1	HSC/MPP	BEX1
MLLT3	0	1.72416	0.617	0.307	0	1	HSC/MPP	MLLT3
ADGRG6	0	1.71484	0.51	0.156	0	1	HSC/MPP	ADGRG6
GUCY1A3	0	1.6883	0.46	0.185	0	1	HSC/MPP	GUCY1A3
EMP1.1	0	1.48272	0.291	0.115	0	1	HSC/MPP	EMP1
FGD5	0	1.46045	0.281	0.081	0	1	HSC/MPP	FGD5
ATP1B1	0	1.34312	0.432	0.235	0	1	HSC/MPP	ATP1B1
JUN	0	1.30495	0.46	0.246	0	1	HSC/MPP	JUN
HLA.E	0	1.29837	0.982	0.808	0	1	HSC/MPP	HLA.E
SOCS2	0	1.26161	0.674	0.401	0	1	HSC/MPP	SOCS2
MPL	0	1.24276	0.481	0.234	0	1	HSC/MPP	MPL
MMRN1	0	1.23671	0.695	0.339	0	1	HSC/MPP	MMRN1
PRKCH	0	1.19223	0.338	0.164	0	1	HSC/MPP	PRKCH
KLF4	0	1.16845	0.544	0.288	0	1	HSC/MPP	KLF4
NPR3	0	1.13396	0.647	0.405	0	1	HSC/MPP	NPR3
SPINK2.1	0	1.05026	0.955	0.514	0	1	HSC/MPP	SPINK2
ODC1	0	-1.00005	0.442	0.711	0	1	HSC/MPP	ODC1
SUPT16H	0	-1.01891	0.26	0.548	0	1	HSC/MPP	SUPT16H
CDK6	0	-1.03942	0.387	0.689	0	1	HSC/MPP	CDK6
PRKDC	0	-1.04375	0.342	0.627	0	1	HSC/MPP	PRKDC
SMC1A	0	-1.05081	0.227	0.525	0	1	HSC/MPP	SMC1A
CALR	0	-1.07887	0.91	0.933	0	1	HSC/MPP	CALR
SLC25A5	0	-1.11042	0.762	0.895	0	1	HSC/MPP	SLC25A5
MTHFD2	0	-1.17232	0.121	0.399	0	1	HSC/MPP	MTHFD2
ANKRD27	0	-1.19429	0.111	0.369	0	1	HSC/MPP	ANKRD27
CTNNBL1.1	0	-1.24025	0.233	0.523	0	1	HSC/MPP	CTNNBL1
PDLIM1.1	0	-1.27998	0.263	0.534	0	1	HSC/MPP	PDLIM1
HMGB1	0	-1.31282	0.451	0.715	0	1	HSC/MPP	HMGB1
IDH2	0	-1.33429	0.108	0.379	0	1	HSC/MPP	IDH2
TUBB.1	0	-1.33705	0.376	0.619	0	1	HSC/MPP	TUBB
CTPS1	0	-1.42925	0.047	0.277	0	1	HSC/MPP	CTPS1
FANCI.1	0	-1.5779	0.043	0.271	0	1	HSC/MPP	FANCI
MINPP1.1	0	-1.61273	0.103	0.379	0	1	HSC/MPP	MINPP1
EZH2	0	-1.61613	0.069	0.363	0	1	HSC/MPP	EZH2
CENPU.1	0	-1.70223	0.04	0.291	0	1	HSC/MPP	CENPU
POLE2.1	0	-1.75018	0.04	0.304	0	1	HSC/MPP	POLE2
STMN1	0	-1.8926	0.604	0.844	0	1	HSC/MPP	STMN1
PLIN2.1	0	-1.90483	0.073	0.36	0	1	HSC/MPP	PLIN2
ZWINT.1	0	-2.0379	0.036	0.309	0	1	HSC/MPP	ZWINT
MYC.1	0	-2.08502	0.106	0.38	0	1	HSC/MPP	MYC
TFRC.1	0	-2.1209	0.31	0.66	0	1	HSC/MPP	TFRC
GINS2.1	0	-2.22039	0.053	0.37	0	1	HSC/MPP	GINS2
CCNB2.1	0	-2.42672	0.03	0.301	0	1	HSC/MPP	CCNB2
GATA1.1	0	-2.87486	0.047	0.335	0	1	HSC/MPP	GATA1
CNRIP1.1	0	-3.12622	0.038	0.338	0	1	HSC/MPP	CNRIP1
RFC3	3.29118e-303	-1.21073	0.058	0.27	1.96483e-300	1	HSC/MPP	RFC3
CDK2	1.12685e-294	-1.09065	0.103	0.336	6.7273e-292	1	HSC/MPP	CDK2
PRDX2	2.82715e-271	-1.01046	0.497	0.684	1.68781e-268	1	HSC/MPP	PRDX2
SPNS2	1.33074e-263	1.072	0.281	0.135	7.94449e-261	1	HSC/MPP	SPNS2
GCSAML	8.88253e-255	1.08948	0.317	0.166	5.30287e-252	1	HSC/MPP	GCSAML
ABCB1	7.3466e-228	1.08552	0.258	0.126	4.38592e-225	1	HSC/MPP	ABCB1
GADD45A	2.84655e-125	1.24051	0.268	0.172	1.69939e-122	1	HSC/MPP	GADD45A
HBB.1	1.12041e-100	-3.02711	0.493	0.58	6.68882e-98	1	HSC/MPP	HBB
RHAG	0	2.34786	0.645	0.098	0	2	EryP-3	RHAG
CNRIP1.2	0	2.20686	0.971	0.254	0	2	EryP-3	CNRIP1
MYC.2	0	1.99398	0.835	0.312	0	2	EryP-3	MYC
CD36	0	1.96126	0.756	0.144	0	2	EryP-3	CD36
PLIN2.2	0	1.9423	0.902	0.284	0	2	EryP-3	PLIN2
XK	0	1.90822	0.604	0.115	0	2	EryP-3	XK
GATA1.2	0	1.83399	0.886	0.258	0	2	EryP-3	GATA1
DLC1	0	1.69921	0.556	0.122	0	2	EryP-3	DLC1
HBB.2	0	1.6863	0.911	0.544	0	2	EryP-3	HBB
PMP22	0	1.62307	0.414	0.075	0	2	EryP-3	PMP22
TFRC.2	0	1.61483	0.991	0.592	0	2	EryP-3	TFRC
TGM2	0	1.56781	0.255	0.035	0	2	EryP-3	TGM2
RYR3	0	1.56395	0.513	0.109	0	2	EryP-3	RYR3
CTSL	0	1.4991	0.339	0.045	0	2	EryP-3	CTSL
DNAJC6	0	1.44378	0.583	0.156	0	2	EryP-3	DNAJC6
HBS1L	0	1.41607	0.725	0.26	0	2	EryP-3	HBS1L
FBXO7	0	1.40993	0.989	0.634	0	2	EryP-3	FBXO7
STEAP3	0	1.33859	0.371	0.096	0	2	EryP-3	STEAP3
PHF6	0	1.31356	0.845	0.356	0	2	EryP-3	PHF6
MINPP1.2	0	1.31325	0.808	0.313	0	2	EryP-3	MINPP1
POLE2.2	0	1.29197	0.669	0.245	0	2	EryP-3	POLE2
FECH	0	1.26796	0.435	0.127	0	2	EryP-3	FECH
CCNE1	0	1.26214	0.515	0.168	0	2	EryP-3	CCNE1
PRDX2.1	0	1.25899	0.974	0.639	0	2	EryP-3	PRDX2
SPTA1	0	1.24565	0.339	0.075	0	2	EryP-3	SPTA1
KIFAP3	0	1.23156	0.587	0.203	0	2	EryP-3	KIFAP3
PRKAR2B	0	1.19351	0.346	0.095	0	2	EryP-3	PRKAR2B
ANKRD27.1	0	1.17052	0.753	0.308	0	2	EryP-3	ANKRD27
TPM1.1	0	1.15394	0.84	0.321	0	2	EryP-3	TPM1
CTNNBL1.2	0	1.14725	0.925	0.457	0	2	EryP-3	CTNNBL1
NET1	0	1.13776	0.602	0.231	0	2	EryP-3	NET1
SLC27A2	0	1.12215	0.557	0.193	0	2	EryP-3	SLC27A2
RFX7	0	1.12027	0.774	0.338	0	2	EryP-3	RFX7
TAL1	0	1.11144	0.804	0.322	0	2	EryP-3	TAL1
FSCN1	0	1.10251	0.377	0.13	0	2	EryP-3	FSCN1
PDZD8	0	1.04627	0.954	0.505	0	2	EryP-3	PDZD8
EPDR1	0	1.03987	0.658	0.271	0	2	EryP-3	EPDR1
METAP2	0	1.02305	0.913	0.535	0	2	EryP-3	METAP2
HLA.A	0	-1.0415	0.988	0.976	0	2	EryP-3	HLA.A
XBP1	0	-1.36432	0.722	0.751	0	2	EryP-3	XBP1
HLA.E.1	0	-2.07683	0.717	0.836	0	2	EryP-3	HLA.E
CD74	0	-2.33065	0.921	0.938	0	2	EryP-3	CD74
CXCR4	0	-2.40966	0.625	0.777	0	2	EryP-3	CXCR4
PROM1.1	0	-2.89163	0.095	0.407	0	2	EryP-3	PROM1
MMRN1.1	0	-3.03414	0.095	0.401	0	2	EryP-3	MMRN1
FLT3.1	0	-3.10798	0.061	0.362	0	2	EryP-3	FLT3
HOPX.2	0	-3.79343	0.053	0.382	0	2	EryP-3	HOPX
SMIM24.1	0	-3.93707	0.135	0.606	0	2	EryP-3	SMIM24
CRHBP.1	0	-4.06311	0.12	0.436	0	2	EryP-3	CRHBP
SPINK2.2	0	-4.62494	0.12	0.598	0	2	EryP-3	SPINK2
DUSP6	1.76803e-300	-3.39844	0.105	0.362	1.05551e-297	2	EryP-3	DUSP6
MPL.1	1.48764e-251	-2.64458	0.05	0.278	8.8812e-249	2	EryP-3	MPL
SPTBN1	2.15805e-209	-2.29638	0.061	0.264	1.28835e-206	2	EryP-3	SPTBN1
KLF4.1	6.0438e-201	-2.79387	0.136	0.331	3.60815e-198	2	EryP-3	KLF4
MSI2	1.3331e-184	-1.81796	0.373	0.51	7.95863e-182	2	EryP-3	MSI2
CD34	8.90671e-164	-1.34594	0.483	0.576	5.31731e-161	2	EryP-3	CD34
JAK3	6.39325e-162	-2.06531	0.08	0.252	3.81677e-159	2	EryP-3	JAK3
ANGPT1	1.25197e-95	-1.73195	0.149	0.269	7.47426e-93	2	EryP-3	ANGPT1
WASF1	3.75404e-91	-1.35472	0.146	0.272	2.24116e-88	2	EryP-3	WASF1
JUN.1	2.10966e-78	-1.9053	0.171	0.277	1.25947e-75	2	EryP-3	JUN
FNBP1	6.98367e-74	-1.32044	0.146	0.252	4.16925e-71	2	EryP-3	FNBP1
HLA.DRB4	5.45816e-57	-1.49591	0.347	0.394	3.25852e-54	2	EryP-3	HLA.DRB4
CLEC2B	4.74549e-55	-1.10255	0.323	0.387	2.83306e-52	2	EryP-3	CLEC2B
ATP1B1.1	1.92852e-53	-1.3513	0.179	0.263	1.15133e-50	2	EryP-3	ATP1B1
DAPK1	1.6771e-30	-1.07356	0.34	0.368	1.00123e-27	2	EryP-3	DAPK1
CYBA	8.98083e-26	-1.28545	0.277	0.309	5.36156e-23	2	EryP-3	CYBA
RBM48	1.04101e-05	-1.24006	0.661	0.584	0.00621484	2	EryP-3	RBM48
SOCS2.1	0.00122055	-1.04727	0.507	0.426	0.728668	2	EryP-3	SOCS2
CNRIP1.3	0	2.07534	0.889	0.261	0	3	EryP-1	CNRIP1
DLC1.1	0	1.75777	0.411	0.134	0	3	EryP-1	DLC1
GATA1.3	0	1.68887	0.765	0.268	0	3	EryP-1	GATA1
MYC.3	0	1.63147	0.677	0.325	0	3	EryP-1	MYC
RYR3.1	0	1.59169	0.373	0.121	0	3	EryP-1	RYR3
PDZD8.1	0	1.56107	0.929	0.508	0	3	EryP-1	PDZD8
CTNNBL1.3	0	1.5302	0.886	0.461	0	3	EryP-1	CTNNBL1
TPM1.2	0	1.43747	0.756	0.328	0	3	EryP-1	TPM1
PLIN2.3	0	1.43162	0.693	0.3	0	3	EryP-1	PLIN2
DNAJC6.1	0	1.41981	0.424	0.169	0	3	EryP-1	DNAJC6
KIFAP3.1	0	1.38516	0.459	0.213	0	3	EryP-1	KIFAP3
RFX7.1	0	1.34921	0.674	0.346	0	3	EryP-1	RFX7
XK.1	0	1.34479	0.338	0.135	0	3	EryP-1	XK
TAL1.1	0	1.27867	0.7	0.331	0	3	EryP-1	TAL1
FBXO7.1	0	1.20001	0.94	0.638	0	3	EryP-1	FBXO7
MINPP1.3	0	1.16489	0.64	0.326	0	3	EryP-1	MINPP1
TFRC.3	0	1.09226	0.919	0.598	0	3	EryP-1	TFRC
ANKRD27.2	0	1.06894	0.578	0.322	0	3	EryP-1	ANKRD27
CD74.1	0	-1.51976	0.92	0.938	0	3	EryP-1	CD74
SMIM24.2	0	-2.03547	0.349	0.589	0	3	EryP-1	SMIM24
FLT3.2	0	-2.7607	0.063	0.362	0	3	EryP-1	FLT3
CRHBP.2	0	-3.03849	0.137	0.434	0	3	EryP-1	CRHBP
HOPX.3	0	-3.61493	0.045	0.382	0	3	EryP-1	HOPX
SPINK2.3	0	-4.14243	0.125	0.596	0	3	EryP-1	SPINK2
DUSP6.1	7.60896e-289	-2.86912	0.095	0.363	4.54255e-286	3	EryP-1	DUSP6
NET1.1	2.41522e-267	1.14094	0.454	0.243	1.44189e-264	3	EryP-1	NET1
CALR.1	5.28466e-259	-1.12737	0.94	0.93	3.15494e-256	3	EryP-1	CALR
CXCR4.1	2.18235e-253	-1.62348	0.641	0.776	1.30286e-250	3	EryP-1	CXCR4
SLC27A2.1	2.03353e-245	1.09566	0.399	0.206	1.21402e-242	3	EryP-1	SLC27A2
PROM1.2	8.20288e-199	-1.77587	0.187	0.399	4.89712e-196	3	EryP-1	PROM1
KLF4.2	7.75931e-173	-2.27203	0.138	0.33	4.63231e-170	3	EryP-1	KLF4
MMRN1.2	2.68131e-146	-1.4584	0.211	0.391	1.60074e-143	3	EryP-1	MMRN1
SPTBN1.1	1.62716e-122	-1.53184	0.102	0.26	9.71417e-120	3	EryP-1	SPTBN1
MPL.2	4.43336e-114	-1.28436	0.116	0.273	2.64671e-111	3	EryP-1	MPL
MSI2.1	7.60179e-77	-1.02514	0.386	0.509	4.53827e-74	3	EryP-1	MSI2
JUN.2	4.81898e-72	-1.36689	0.159	0.278	2.87693e-69	3	EryP-1	JUN
CYBA.1	5.53561e-54	-1.15636	0.216	0.314	3.30476e-51	3	EryP-1	CYBA
HLA.DRB4.1	1.9043e-37	-1.01057	0.333	0.395	1.13687e-34	3	EryP-1	HLA.DRB4
RBM48.1	1.44007e-18	-1.09738	0.555	0.592	8.59723e-16	3	EryP-1	RBM48
RBM48.2	0	3.48114	0.779	0.577	0	4	Age-related-P	RBM48
MALAT1	0	2.67037	0.952	0.95	0	4	Age-related-P	MALAT1
SNHG20	0	2.26499	0.744	0.832	0	4	Age-related-P	SNHG20
STMN1.1	0	-1.00451	0.357	0.847	0	4	Age-related-P	STMN1
MCUB	0	-1.01089	0.046	0.369	0	4	Age-related-P	MCUB
TXN	0	-1.0612	0.411	0.951	0	4	Age-related-P	TXN
POLR2G	0	-1.09299	0.111	0.655	0	4	Age-related-P	POLR2G
PRDX2.2	0	-1.19281	0.16	0.695	0	4	Age-related-P	PRDX2
SLC25A5.1	0	-1.21542	0.348	0.915	0	4	Age-related-P	SLC25A5
NHP2	0	-1.2254	0.17	0.768	0	4	Age-related-P	NHP2
TUBB.2	0	-1.29381	0.137	0.621	0	4	Age-related-P	TUBB
PDLIM1.2	0	-1.40706	0.078	0.531	0	4	Age-related-P	PDLIM1
MYC.4	0	-1.69862	0.049	0.369	0	4	Age-related-P	MYC
CNRIP1.4	2.07287e-242	-1.38254	0.052	0.321	1.2375e-239	4	Age-related-P	CNRIP1
UBR5	3.44598e-94	1.09737	0.09	0.264	2.05725e-91	4	Age-related-P	UBR5
HIST1H2BE	1.57118e-93	1.07656	0.111	0.297	9.37992e-91	4	Age-related-P	HIST1H2BE
CTNNB1	9.38269e-92	1.28772	0.197	0.453	5.60146e-89	4	Age-related-P	CTNNB1
PARP6	6.78341e-90	1.20182	0.196	0.446	4.04969e-87	4	Age-related-P	PARP6
HIST1H2BD	8.72717e-79	1.16521	0.115	0.287	5.21012e-76	4	Age-related-P	HIST1H2BD
PROM1.3	1.02508e-46	1.04601	0.209	0.396	6.11972e-44	4	Age-related-P	PROM1
FAM30A	1.06936e-44	1.17137	0.131	0.264	6.38408e-42	4	Age-related-P	FAM30A
CXCR4.2	4.37966e-43	1.00746	0.64	0.775	2.61466e-40	4	Age-related-P	CXCR4
KLF4.3	9.07967e-33	1.20613	0.187	0.326	5.42056e-30	4	Age-related-P	KLF4
PHF1	1.91199e-30	1.46352	0.185	0.328	1.14146e-27	4	Age-related-P	PHF1
PNISR	1.69088e-28	1.29507	0.364	0.67	1.00946e-25	4	Age-related-P	PNISR
CRHBP.3	1.3233e-09	1.17398	0.377	0.416	7.90012e-07	4	Age-related-P	CRHBP
DUSP6.2	0.00429428	1.97755	0.292	0.348	1	4	Age-related-P	DUSP6
CEBPE	0	3.54344	0.369	0.013	0	5	MDP-1	CEBPE
CALR.2	0	2.3475	0.997	0.927	0	5	MDP-1	CALR
CEBPA	0	2.29667	0.765	0.178	0	5	MDP-1	CEBPA
CLEC12A	0	2.12712	0.529	0.086	0	5	MDP-1	CLEC12A
CSF3R	0	1.6879	0.64	0.19	0	5	MDP-1	CSF3R
SMIM24.3	0	1.45637	0.944	0.55	0	5	MDP-1	SMIM24
ADA2	0	1.39822	0.405	0.095	0	5	MDP-1	ADA2
CD48	0	1.29276	0.567	0.179	0	5	MDP-1	CD48
IDH1	0	1.08776	0.544	0.266	0	5	MDP-1	IDH1
SOCS2.2	0	-2.42298	0.145	0.45	0	5	MDP-1	SOCS2
TPM1.3	0	-2.5118	0.069	0.376	0	5	MDP-1	TPM1
CRHBP.4	1.96889e-288	-2.85706	0.146	0.431	1.17543e-285	5	MDP-1	CRHBP
ADGRG1	4.58564e-254	-1.89717	0.089	0.368	2.73762e-251	5	MDP-1	ADGRG1
CNRIP1.5	3.19079e-251	-2.9345	0.06	0.32	1.9049e-248	5	MDP-1	CNRIP1
GATA1.4	1.01263e-211	-2.23094	0.077	0.316	6.04541e-209	5	MDP-1	GATA1
PIM1	8.89966e-209	-1.37744	0.452	0.628	5.3131e-206	5	MDP-1	PIM1
TAL1.2	4.90891e-200	-1.75803	0.137	0.37	2.93062e-197	5	MDP-1	TAL1
PDLIM1.3	4.92061e-196	-1.61431	0.323	0.515	2.93761e-193	5	MDP-1	PDLIM1
AKR1C3	2.25616e-195	-1.51817	0.338	0.522	1.34693e-192	5	MDP-1	AKR1C3
HLA.E.2	6.06094e-176	-1.14193	0.79	0.83	3.61838e-173	5	MDP-1	HLA.E
NPR3.1	3.64606e-169	-1.53047	0.246	0.444	2.1767e-166	5	MDP-1	NPR3
MMRN1.3	5.20056e-160	-1.87478	0.2	0.39	3.10473e-157	5	MDP-1	MMRN1
IQGAP2	1.73038e-157	-1.16221	0.448	0.589	1.03304e-154	5	MDP-1	IQGAP2
FAM30A.1	8.78829e-157	-2.02431	0.072	0.268	5.24661e-154	5	MDP-1	FAM30A
MLLT3.1	3.39517e-154	-1.75082	0.157	0.354	2.02691e-151	5	MDP-1	MLLT3
FBXO7.2	9.37103e-150	-1.10882	0.618	0.661	5.59451e-147	5	MDP-1	FBXO7
HBB.3	8.73297e-131	-3.2342	0.437	0.578	5.21358e-128	5	MDP-1	HBB
DAPK1.1	5.90925e-130	-1.42174	0.199	0.376	3.52782e-127	5	MDP-1	DAPK1
ANGPT1.1	2.07706e-128	-1.678	0.096	0.271	1.24e-125	5	MDP-1	ANGPT1
PTPRC	2.47459e-117	-1.33896	0.267	0.425	1.47733e-114	5	MDP-1	PTPRC
CTNNBL1.4	1.47866e-108	-1.18839	0.389	0.496	8.82759e-106	5	MDP-1	CTNNBL1
SOD2	6.85102e-89	-1.13017	0.369	0.486	4.09006e-86	5	MDP-1	SOD2
GATA2	1.50485e-87	-1.18095	0.161	0.307	8.98393e-85	5	MDP-1	GATA2
HOXB2	1.72736e-82	-1.17528	0.163	0.3	1.03124e-79	5	MDP-1	HOXB2
HIST1H2BG	2.04758e-76	-1.04935	0.309	0.434	1.22241e-73	5	MDP-1	HIST1H2BG
NET1.2	1.72087e-67	-1.02796	0.145	0.264	1.02736e-64	5	MDP-1	NET1
MINPP1.4	1.2697e-61	-1.15839	0.258	0.354	7.5801e-59	5	MDP-1	MINPP1
ELK3	8.99394e-54	-1.02898	0.264	0.359	5.36938e-51	5	MDP-1	ELK3
HOPX.4	1.32115e-45	-1.42585	0.304	0.362	7.88724e-43	5	MDP-1	HOPX
JUN.3	3.92267e-27	-1.15005	0.21	0.274	2.34183e-24	5	MDP-1	JUN
MPL.3	1.02954e-17	-1.03379	0.23	0.264	6.14635e-15	5	MDP-1	MPL
KLF4.4	8.74653e-15	-1.12099	0.289	0.319	5.22168e-12	5	MDP-1	KLF4
GATA2.1	0	1.38105	0.535	0.284	0	6	MEP	GATA2
PDZD8.2	0	1.02173	0.761	0.523	0	6	MEP	PDZD8
SOD2.1	5.4255e-300	1.28577	0.669	0.468	3.23902e-297	6	MEP	SOD2
MPL.4	5.57478e-230	1.09547	0.472	0.25	3.32814e-227	6	MEP	MPL
EREG	1.7443e-216	1.07003	0.717	0.522	1.04135e-213	6	MEP	EREG
GINS2.2	6.7363e-183	-1.4407	0.102	0.348	4.02157e-180	6	MEP	GINS2
ZWINT.2	6.40108e-180	-1.59042	0.062	0.291	3.82144e-177	6	MEP	ZWINT
GCSAML.1	1.73089e-169	1.15692	0.344	0.173	1.03334e-166	6	MEP	GCSAML
CCNB2.2	8.81634e-141	-1.4928	0.081	0.281	5.26335e-138	6	MEP	CCNB2
FLT3.3	2.09936e-113	-1.29605	0.166	0.351	1.25332e-110	6	MEP	FLT3
HOPX.5	3.47466e-75	-1.10362	0.222	0.367	2.07437e-72	6	MEP	HOPX
HBB.4	5.21178e-38	-2.59215	0.502	0.574	3.11144e-35	6	MEP	HBB
GINS2.3	0	1.51763	0.835	0.306	0	7	GMP-1	GINS2
SMIM24.4	0	1.3689	0.967	0.55	0	7	GMP-1	SMIM24
SPINK2.4	0	1.24859	0.982	0.54	0	7	GMP-1	SPINK2
ZWINT.3	0	1.18677	0.64	0.258	0	7	GMP-1	ZWINT
FANCI.2	0	1.14914	0.586	0.226	0	7	GMP-1	FANCI
CEBPA.1	0	1.14192	0.602	0.19	0	7	GMP-1	CEBPA
TRIP13	1.01378e-264	1.05825	0.333	0.125	6.05224e-262	7	GMP-1	TRIP13
DTL	6.09107e-245	1.01507	0.344	0.136	3.63637e-242	7	GMP-1	DTL
CNRIP1.6	1.02212e-224	-3.01352	0.067	0.318	6.10206e-222	7	GMP-1	CNRIP1
GATA1.5	3.47399e-219	-2.7752	0.067	0.316	2.07397e-216	7	GMP-1	GATA1
MALAT1.1	1.26899e-215	-1.22518	0.962	0.949	7.57585e-213	7	GMP-1	MALAT1
HBB.5	5.79139e-107	-3.45639	0.496	0.574	3.45746e-104	7	GMP-1	HBB
TPM1.4	1.19497e-102	-1.53693	0.223	0.365	7.13397e-100	7	GMP-1	TPM1
PDZD8.3	3.97901e-68	-1.11058	0.502	0.539	2.37547e-65	7	GMP-1	PDZD8
TAL1.3	7.48713e-50	-1.08115	0.279	0.361	4.46981e-47	7	GMP-1	TAL1
HIST1H2BG.1	1.3209e-47	-1.10931	0.357	0.431	7.88575e-45	7	GMP-1	HIST1H2BG
MINPP1.5	1.29987e-37	-1.16582	0.295	0.351	7.76024e-35	7	GMP-1	MINPP1
GATA2.2	5.34977e-37	-1.1864	0.225	0.303	3.19381e-34	7	GMP-1	GATA2
HIST1H2BE.1	4.27152e-29	-1.07473	0.221	0.289	2.5501e-26	7	GMP-1	HIST1H2BE
TFRC.4	7.39022e-16	-1.03796	0.75	0.613	4.41196e-13	7	GMP-1	TFRC
CRHBP.5	0.00153885	-1.09602	0.466	0.411	0.918696	7	GMP-1	CRHBP
PDLIM1.4	0	1.56996	0.924	0.482	0	8	EryP-2	PDLIM1
CCNA2	0	1.56538	0.477	0.143	0	8	EryP-2	CCNA2
BIRC5	0	1.49969	0.541	0.184	0	8	EryP-2	BIRC5
ZWINT.4	0	1.43942	0.701	0.257	0	8	EryP-2	ZWINT
DTL.1	0	1.43554	0.438	0.132	0	8	EryP-2	DTL
GINS2.4	0	1.39063	0.759	0.313	0	8	EryP-2	GINS2
DUT	0	1.3709	0.538	0.252	0	8	EryP-2	DUT
FANCI.3	0	1.3305	0.607	0.227	0	8	EryP-2	FANCI
TRIP13.1	0	1.2992	0.394	0.123	0	8	EryP-2	TRIP13
CENPU.2	0	1.29012	0.611	0.244	0	8	EryP-2	CENPU
RACGAP1	0	1.28479	0.502	0.203	0	8	EryP-2	RACGAP1
POLE2.3	0	1.27668	0.65	0.255	0	8	EryP-2	POLE2
NDC80	0	1.2538	0.29	0.082	0	8	EryP-2	NDC80
CCNB2.3	0	1.25251	0.581	0.254	0	8	EryP-2	CCNB2
TPM1.5	0	1.23211	0.789	0.335	0	8	EryP-2	TPM1
PLK4	0	1.23166	0.348	0.111	0	8	EryP-2	PLK4
TUBB.3	0	1.2245	0.909	0.575	0	8	EryP-2	TUBB
SCD	0	1.15631	0.47	0.172	0	8	EryP-2	SCD
CHEK2	0	1.15312	0.535	0.208	0	8	EryP-2	CHEK2
RFC3.1	0	1.12871	0.557	0.23	0	8	EryP-2	RFC3
TMEM97	0	1.04215	0.553	0.244	0	8	EryP-2	TMEM97
CTNNBL1.5	0	1.03068	0.867	0.471	0	8	EryP-2	CTNNBL1
CD74.2	0	-1.71961	0.933	0.937	0	8	EryP-2	CD74
SPINK2.5	0	-2.95083	0.248	0.58	0	8	EryP-2	SPINK2
HOPX.6	1.02205e-265	-3.39184	0.074	0.374	6.10162e-263	8	EryP-2	HOPX
CXCR4.3	1.07148e-253	-1.98029	0.667	0.772	6.39672e-251	8	EryP-2	CXCR4
HLA.E.3	3.23113e-203	-1.45445	0.823	0.828	1.92899e-200	8	EryP-2	HLA.E
FLT3.4	2.29506e-135	-2.11372	0.163	0.35	1.37015e-132	8	EryP-2	FLT3
CCNB1	4.58844e-133	1.12495	0.38	0.201	2.7393e-130	8	EryP-2	CCNB1
CRHBP.6	1.677e-104	-2.46897	0.294	0.42	1.00117e-101	8	EryP-2	CRHBP
DUSP6.3	9.41844e-93	-2.33478	0.207	0.351	5.62281e-90	8	EryP-2	DUSP6
KLF4.5	1.65343e-55	-1.87473	0.223	0.322	9.871e-53	8	EryP-2	KLF4
KIT	3.77663e-49	-1.05285	0.387	0.456	2.25465e-46	8	EryP-2	KIT
PROM1.4	1.19362e-46	-1.40177	0.324	0.388	7.12592e-44	8	EryP-2	PROM1
SMIM24.5	2.55498e-32	-1.19879	0.672	0.568	1.52532e-29	8	EryP-2	SMIM24
HLA.DRB4.2	1.98443e-24	-1.20767	0.363	0.392	1.1847e-21	8	EryP-2	HLA.DRB4
SPTBN1.2	8.89977e-18	-1.15602	0.207	0.251	5.31316e-15	8	EryP-2	SPTBN1
RBM48.3	5.56402e-13	-1.37837	0.621	0.587	3.32172e-10	8	EryP-2	RBM48
HIST1H2BE.2	0	2.17133	0.789	0.262	0	9	MPP/MK-Ery	HIST1H2BE
HIST1H2BD.1	0	2.02357	0.717	0.256	0	9	MPP/MK-Ery	HIST1H2BD
HIST1H2BG.2	0	1.87746	0.832	0.408	0	9	MPP/MK-Ery	HIST1H2BG
HIST1H2BI	0	1.50039	0.63	0.365	0	9	MPP/MK-Ery	HIST1H2BI
CRHBP.7	0	1.48386	0.876	0.393	0	9	MPP/MK-Ery	CRHBP
HOPX.7	0	1.23339	0.694	0.343	0	9	MPP/MK-Ery	HOPX
HLA.E.4	0	1.07112	0.968	0.822	0	9	MPP/MK-Ery	HLA.E
STMN1.2	0	-1.57715	0.603	0.827	0	9	MPP/MK-Ery	STMN1
HLF.1	7.16104e-265	1.35245	0.379	0.142	4.27514e-262	9	MPP/MK-Ery	HLF
GINS2.5	1.56854e-220	-2.24051	0.048	0.348	9.3642e-218	9	MPP/MK-Ery	GINS2
TFRC.5	3.31868e-215	-1.70948	0.337	0.633	1.98125e-212	9	MPP/MK-Ery	TFRC
ADGRG6.1	1.21874e-188	1.19692	0.397	0.186	7.27586e-186	9	MPP/MK-Ery	ADGRG6
GATA1.6	4.77679e-187	-2.48547	0.05	0.314	2.85175e-184	9	MPP/MK-Ery	GATA1
TUBB.4	1.87102e-186	-1.43081	0.325	0.604	1.117e-183	9	MPP/MK-Ery	TUBB
MLLT3.2	1.31433e-181	1.26897	0.525	0.334	7.84655e-179	9	MPP/MK-Ery	MLLT3
ZWINT.5	6.53162e-180	-1.98275	0.034	0.29	3.89937e-177	9	MPP/MK-Ery	ZWINT
CNRIP1.7	3.28998e-167	-2.34929	0.068	0.315	1.96412e-164	9	MPP/MK-Ery	CNRIP1
HMGB1.1	1.88421e-164	-1.08507	0.448	0.696	1.12487e-161	9	MPP/MK-Ery	HMGB1
POLE2.4	1.028e-163	-1.73623	0.041	0.285	6.13717e-161	9	MPP/MK-Ery	POLE2
PLIN2.4	4.03754e-158	-1.67209	0.085	0.339	2.41041e-155	9	MPP/MK-Ery	PLIN2
CCNB2.4	1.85206e-157	-2.01432	0.044	0.281	1.10568e-154	9	MPP/MK-Ery	CCNB2
SMC1A.1	7.25089e-155	-1.04546	0.211	0.505	4.32878e-152	9	MPP/MK-Ery	SMC1A
EZH2.1	4.21371e-154	-1.30819	0.084	0.341	2.51559e-151	9	MPP/MK-Ery	EZH2
MYC.5	7.64734e-143	-1.79144	0.119	0.36	4.56546e-140	9	MPP/MK-Ery	MYC
FANCI.4	6.14987e-137	-1.457	0.039	0.255	3.67147e-134	9	MPP/MK-Ery	FANCI
CENPU.3	1.19283e-133	-1.37639	0.053	0.272	7.12117e-131	9	MPP/MK-Ery	CENPU
IDH2.1	1.36566e-132	-1.09673	0.113	0.36	8.15297e-130	9	MPP/MK-Ery	IDH2
CTPS1.1	3.31902e-131	-1.17752	0.046	0.26	1.98146e-128	9	MPP/MK-Ery	CTPS1
MINPP1.6	2.43185e-129	-1.26567	0.121	0.358	1.45182e-126	9	MPP/MK-Ery	MINPP1
MTHFD2.1	3.6072e-128	-1.03504	0.13	0.379	2.1535e-125	9	MPP/MK-Ery	MTHFD2
RFC3.2	1.64168e-118	-1.22563	0.053	0.255	9.80086e-116	9	MPP/MK-Ery	RFC3
BEX1.1	5.8394e-113	1.02819	0.331	0.172	3.48612e-110	9	MPP/MK-Ery	BEX1
JUN.4	2.26117e-103	1.08734	0.415	0.263	1.34992e-100	9	MPP/MK-Ery	JUN
HBB.6	8.13942e-49	-2.89452	0.462	0.575	4.85923e-46	9	MPP/MK-Ery	HBB
SAMHD1	0	3.73764	0.72	0.05	0	10	MDP-2	SAMHD1
FGR	0	2.42043	0.447	0.032	0	10	MDP-2	FGR
CTSH	0	2.35667	0.379	0.031	0	10	MDP-2	CTSH
CD48.1	0	2.19373	0.814	0.175	0	10	MDP-2	CD48
CLEC12A.1	0	2.04474	0.604	0.091	0	10	MDP-2	CLEC12A
CD93	0	1.98792	0.372	0.033	0	10	MDP-2	CD93
SGK1	0	1.95574	0.268	0.057	0	10	MDP-2	SGK1
NCF2	0	1.85803	0.291	0.018	0	10	MDP-2	NCF2
CEBPA.2	0	1.39994	0.713	0.191	0	10	MDP-2	CEBPA
KLF4.6	0	1.31115	0.761	0.298	0	10	MDP-2	KLF4
CYBB	0	1.20097	0.322	0.052	0	10	MDP-2	CYBB
GPX1	0	1.14285	0.988	0.868	0	10	MDP-2	GPX1
ST3GAL6	0	1.13034	0.32	0.067	0	10	MDP-2	ST3GAL6
CD74.3	0	1.11819	0.999	0.934	0	10	MDP-2	CD74
SEL1L3	0	1.1126	0.412	0.105	0	10	MDP-2	SEL1L3
ADA2.1	0	1.08153	0.39	0.101	0	10	MDP-2	ADA2
RUNX2	0	1.00781	0.556	0.184	0	10	MDP-2	RUNX2
FLT3.5	0	1.00024	0.776	0.322	0	10	MDP-2	FLT3
SOCS2.3	8.19405e-286	-2.75495	0.084	0.447	4.89185e-283	10	MDP-2	SOCS2
PDZD8.4	8.1734e-273	-2.49361	0.267	0.549	4.87952e-270	10	MDP-2	PDZD8
MALAT1.2	1.32302e-263	-1.30791	0.942	0.95	7.89842e-261	10	MDP-2	MALAT1
NPR3.2	9.42001e-246	-2.35832	0.121	0.446	5.62375e-243	10	MDP-2	NPR3
HLA.DRB4.3	1.90431e-244	1.19463	0.635	0.38	1.13687e-241	10	MDP-2	HLA.DRB4
TAL1.4	3.17889e-233	-2.52687	0.056	0.369	1.8978e-230	10	MDP-2	TAL1
AKR1C3.1	1.27635e-217	-1.8624	0.255	0.522	7.61983e-215	10	MDP-2	AKR1C3
ADGRG1.1	7.47533e-213	-2.16087	0.062	0.364	4.46277e-210	10	MDP-2	ADGRG1
CRHBP.8	1.62997e-206	-2.52127	0.133	0.426	9.73093e-204	10	MDP-2	CRHBP
CD34.1	9.24999e-206	-1.67091	0.336	0.579	5.52224e-203	10	MDP-2	CD34
GATA1.7	9.7957e-190	-3.12086	0.047	0.313	5.84803e-187	10	MDP-2	GATA1
CNRIP1.8	1.10536e-179	-3.18011	0.06	0.315	6.599e-177	10	MDP-2	CNRIP1
GATA2.3	2.47116e-177	-2.57249	0.05	0.309	1.47528e-174	10	MDP-2	GATA2
CDK6.1	6.65841e-171	-1.33975	0.557	0.659	3.97507e-168	10	MDP-2	CDK6
TPM1.6	9.27458e-170	-2.28287	0.122	0.368	5.53693e-167	10	MDP-2	TPM1
MMRN1.4	6.51863e-163	-2.26175	0.149	0.389	3.89162e-160	10	MDP-2	MMRN1
HOPX.8	1.81993e-161	-2.43783	0.125	0.369	1.0865e-158	10	MDP-2	HOPX
MSI2.2	5.57447e-143	-1.77078	0.317	0.508	3.32796e-140	10	MDP-2	MSI2
MLLT3.3	7.67769e-141	-1.99638	0.125	0.352	4.58358e-138	10	MDP-2	MLLT3
ANGPT1.2	2.02753e-131	-2.07821	0.055	0.27	1.21044e-128	10	MDP-2	ANGPT1
FAM30A.2	1.04253e-112	-1.97344	0.069	0.264	6.22392e-110	10	MDP-2	FAM30A
HLA.E.5	2.18953e-111	-1.14006	0.858	0.827	1.30715e-108	10	MDP-2	HLA.E
HBB.7	8.06688e-109	-3.36783	0.445	0.576	4.81593e-106	10	MDP-2	HBB
FBXO7.3	5.97081e-101	-1.21077	0.692	0.657	3.56457e-98	10	MDP-2	FBXO7
CYBA.2	4.44264e-95	1.0446	0.464	0.3	2.65225e-92	10	MDP-2	CYBA
SPINK2.6	2.2043e-87	-1.4771	0.518	0.566	1.31597e-84	10	MDP-2	SPINK2
MEX3B	4.13523e-85	-1.55626	0.195	0.356	2.46873e-82	10	MDP-2	MEX3B
DAPK1.2	4.54578e-72	-1.44211	0.235	0.372	2.71383e-69	10	MDP-2	DAPK1
PDLIM1.5	7.19158e-68	-1.28938	0.43	0.507	4.29337e-65	10	MDP-2	PDLIM1
MPL.5	2.23608e-65	-1.68148	0.135	0.268	1.33494e-62	10	MDP-2	MPL
HOXB2.1	6.8716e-58	-1.40573	0.171	0.298	4.10234e-55	10	MDP-2	HOXB2
BMI1	9.4789e-51	-1.05214	0.295	0.395	5.65891e-48	10	MDP-2	BMI1
SOD2.2	3.71087e-50	-1.20576	0.425	0.482	2.21539e-47	10	MDP-2	SOD2
TFRC.6	1.50409e-47	-1.32927	0.699	0.617	8.97943e-45	10	MDP-2	TFRC
CTNNBL1.6	7.60484e-47	-1.17058	0.479	0.49	4.54009e-44	10	MDP-2	CTNNBL1
EREG.1	1.53564e-46	-1.05021	0.448	0.536	9.16778e-44	10	MDP-2	EREG
MINPP1.7	1.0034e-41	-1.36341	0.281	0.351	5.99027e-39	10	MDP-2	MINPP1
PROM1.5	1.03489e-38	-1.21265	0.318	0.388	6.17828e-36	10	MDP-2	PROM1
RBM48.4	2.28158e-32	-1.27478	0.562	0.59	1.3621e-29	10	MDP-2	RBM48
MYC.6	4.29818e-28	-1.38257	0.299	0.351	2.56601e-25	10	MDP-2	MYC
CLEC2B.1	1.92016e-27	-1.01441	0.338	0.384	1.14633e-24	10	MDP-2	CLEC2B
STAM	4.21856e-27	-1.13865	0.188	0.26	2.51848e-24	10	MDP-2	STAM
KMT2A	8.20665e-27	-1.07606	0.21	0.281	4.89937e-24	10	MDP-2	KMT2A
RFX7.2	7.41912e-25	-1.04753	0.328	0.371	4.42921e-22	10	MDP-2	RFX7
CD109	9.58802e-14	-1.02929	0.219	0.257	5.72405e-11	10	MDP-2	CD109
JUN.5	1.52643e-13	-1.18219	0.232	0.271	9.11282e-11	10	MDP-2	JUN
PHF1.1	3.09711e-13	-1.03526	0.292	0.32	1.84897e-10	10	MDP-2	PHF1
ATP1B1.2	5.82445e-10	-1.06389	0.237	0.258	3.4772e-07	10	MDP-2	ATP1B1
HBB.8	0	4.04151	0.999	0.554	0	11	EryP-5	HBB
AHSP	0	3.47516	0.857	0.037	0	11	EryP-5	AHSP
HBA1	0	3.22074	0.976	0.172	0	11	EryP-5	HBA1
HBA2	0	3.18679	0.939	0.138	0	11	EryP-5	HBA2
RHAG.1	0	2.98782	0.954	0.105	0	11	EryP-5	RHAG
CD36.1	0	2.30264	0.933	0.159	0	11	EryP-5	CD36
ALAS2	0	2.29399	0.46	0.012	0	11	EryP-5	ALAS2
PRDX2.3	0	2.24038	0.998	0.65	0	11	EryP-5	PRDX2
SPTA1.1	0	1.94709	0.681	0.071	0	11	EryP-5	SPTA1
CCNE1.1	0	1.89944	0.815	0.169	0	11	EryP-5	CCNE1
TGM2.1	0	1.79672	0.429	0.036	0	11	EryP-5	TGM2
TFRC.7	0	1.74838	0.996	0.606	0	11	EryP-5	TFRC
XK.2	0	1.72114	0.755	0.126	0	11	EryP-5	XK
POLE2.5	0	1.5525	0.884	0.251	0	11	EryP-5	POLE2
FECH.1	0	1.54709	0.698	0.128	0	11	EryP-5	FECH
GATA1.8	0	1.51761	0.94	0.278	0	11	EryP-5	GATA1
PLIN2.5	0	1.45613	0.94	0.304	0	11	EryP-5	PLIN2
PMP22.1	0	1.44433	0.566	0.081	0	11	EryP-5	PMP22
CNRIP1.9	0	1.4395	0.971	0.279	0	11	EryP-5	CNRIP1
STEAP3.1	0	1.35269	0.531	0.099	0	11	EryP-5	STEAP3
HBS1L.1	0	1.31714	0.866	0.271	0	11	EryP-5	HBS1L
MINPP1.8	0	1.30553	0.92	0.326	0	11	EryP-5	MINPP1
DTL.2	0	1.29461	0.598	0.13	0	11	EryP-5	DTL
MYC.7	0	1.23901	0.851	0.33	0	11	EryP-5	MYC
METAP2.1	0	1.10494	0.975	0.546	0	11	EryP-5	METAP2
GINS2.6	0	1.09379	0.878	0.314	0	11	EryP-5	GINS2
MIPEP	0	1.09209	0.606	0.144	0	11	EryP-5	MIPEP
UMPS	0	1.08867	0.741	0.221	0	11	EryP-5	UMPS
RFC3.3	0	1.0865	0.724	0.228	0	11	EryP-5	RFC3
FBXO7.4	0	1.0811	0.994	0.646	0	11	EryP-5	FBXO7
CCNB2.5	0	1.03827	0.828	0.249	0	11	EryP-5	CCNB2
EPDR1.1	0	1.02171	0.818	0.278	0	11	EryP-5	EPDR1
B2M	0	-1.03157	1	0.975	0	11	EryP-5	B2M
RAC2	0	-1.30322	0.967	0.898	0	11	EryP-5	RAC2
HLA.C	0	-1.63982	0.992	0.982	0	11	EryP-5	HLA.C
HLA.B	0	-1.97162	0.989	0.987	0	11	EryP-5	HLA.B
HLA.A.1	0	-2.17723	0.964	0.978	0	11	EryP-5	HLA.A
CD34.2	0	-3.29228	0.226	0.582	0	11	EryP-5	CD34
CD74.4	0	-3.38733	0.887	0.939	0	11	EryP-5	CD74
HLA.E.6	0	-3.5509	0.521	0.84	0	11	EryP-5	HLA.E
CXCR4.4	0	-3.90525	0.534	0.775	0	11	EryP-5	CXCR4
SMIM24.6	0	-4.28689	0.141	0.589	0	11	EryP-5	SMIM24
SPINK2.7	0	-4.53037	0.159	0.579	0	11	EryP-5	SPINK2
XBP1.1	8.93881e-282	-1.91511	0.773	0.748	5.33647e-279	11	EryP-5	XBP1
PROM1.6	7.92832e-238	-3.44187	0.068	0.397	4.73321e-235	11	EryP-5	PROM1
MMRN1.5	4.88919e-231	-3.55341	0.067	0.391	2.91885e-228	11	EryP-5	MMRN1
GPX1.1	7.47516e-227	-1.03755	0.982	0.869	4.46267e-224	11	EryP-5	GPX1
HOPX.9	3.08556e-211	-3.78005	0.065	0.37	1.84208e-208	11	EryP-5	HOPX
FLT3.6	1.35729e-198	-3.29825	0.06	0.352	8.10301e-196	11	EryP-5	FLT3
CRHBP.9	1.73165e-198	-4.26729	0.156	0.424	1.03379e-195	11	EryP-5	CRHBP
DUSP6.4	2.50625e-150	-3.64785	0.118	0.353	1.49623e-147	11	EryP-5	DUSP6
MALAT1.3	2.33386e-134	-1.29256	0.987	0.948	1.39331e-131	11	EryP-5	MALAT1
SPTBN1.3	9.60337e-130	-2.69594	0.041	0.257	5.73321e-127	11	EryP-5	SPTBN1
MPL.6	7.3731e-124	-2.78546	0.059	0.27	4.40174e-121	11	EryP-5	MPL
MSI2.3	7.52666e-115	-2.2946	0.417	0.503	4.49341e-112	11	EryP-5	MSI2
KLF4.7	2.2108e-114	-3.27293	0.133	0.324	1.31985e-111	11	EryP-5	KLF4
CLEC2B.2	1.99989e-101	-2.12254	0.235	0.388	1.19393e-98	11	EryP-5	CLEC2B
FNBP1.1	1.13257e-93	-2.12316	0.078	0.251	6.76145e-91	11	EryP-5	FNBP1
EREG.2	2.87288e-90	-2.39436	0.493	0.534	1.71511e-87	11	EryP-5	EREG
ANGPT1.3	2.38469e-84	-2.47927	0.107	0.267	1.42366e-81	11	EryP-5	ANGPT1
DAPK1.3	2.89205e-80	-2.08888	0.245	0.371	1.72655e-77	11	EryP-5	DAPK1
HLA.DRB4.4	1.70337e-67	-2.31229	0.305	0.394	1.01691e-64	11	EryP-5	HLA.DRB4
ATP1B1.3	2.1407e-67	-2.16754	0.126	0.263	1.278e-64	11	EryP-5	ATP1B1
ETV6	5.07781e-55	-1.57638	0.467	0.474	3.03145e-52	11	EryP-5	ETV6
WASF1.1	1.19611e-49	-1.77083	0.159	0.267	7.14077e-47	11	EryP-5	WASF1
CYBA.3	1.71924e-46	-2.27176	0.224	0.31	1.02638e-43	11	EryP-5	CYBA
PTPRC.1	8.63599e-46	-1.66981	0.385	0.417	5.15569e-43	11	EryP-5	PTPRC
JUN.6	2.21544e-42	-2.25353	0.181	0.273	1.32262e-39	11	EryP-5	JUN
CD109.1	1.20956e-33	-1.67188	0.182	0.258	7.22107e-31	11	EryP-5	CD109
NPR3.3	1.93708e-28	-1.6074	0.459	0.432	1.15644e-25	11	EryP-5	NPR3
RBM48.5	2.10335e-20	-1.81878	0.705	0.585	1.2557e-17	11	EryP-5	RBM48
OGT	9.66822e-15	-1.1426	0.756	0.58	5.77193e-12	11	EryP-5	OGT
MLLT3.4	1.40245e-13	-1.00176	0.544	0.334	8.37262e-11	11	EryP-5	MLLT3
INSIG1	1.451e-08	-1.24579	0.41	0.363	8.66246e-06	11	EryP-5	INSIG1
DNMT3A	4.29565e-08	-1.1107	0.498	0.413	2.5645e-05	11	EryP-5	DNMT3A
GATA2.4	5.30421e-06	-1.54832	0.33	0.297	0.00316661	11	EryP-5	GATA2
FAM30A.3	3.33369e-05	-1.58744	0.272	0.255	0.0199021	11	EryP-5	FAM30A
ELK3.1	0.000534858	-1.1891	0.424	0.351	0.31931	11	EryP-5	ELK3
GZMB	0	5.38072	0.357	0.004	0	12	MDP-2/Pre-DC	GZMB
IL3RA	0	4.06608	0.853	0.083	0	12	MDP-2/Pre-DC	IL3RA
CYBB.1	0	3.97867	0.751	0.038	0	12	MDP-2/Pre-DC	CYBB
FCRLA	0	3.50569	0.445	0.006	0	12	MDP-2/Pre-DC	FCRLA
SEL1L3.1	0	3.32667	0.728	0.095	0	12	MDP-2/Pre-DC	SEL1L3
SAMHD1.1	0	2.88379	0.635	0.058	0	12	MDP-2/Pre-DC	SAMHD1
RUNX2.1	0	2.80771	0.799	0.177	0	12	MDP-2/Pre-DC	RUNX2
CD2	0	2.50722	0.361	0.021	0	12	MDP-2/Pre-DC	CD2
IDH3A	0	1.94756	0.555	0.166	0	12	MDP-2/Pre-DC	IDH3A
PPP1R16B	0	1.86989	0.408	0.066	0	12	MDP-2/Pre-DC	PPP1R16B
CD74.5	0	1.58065	0.998	0.935	0	12	MDP-2/Pre-DC	CD74
KCNK17	0	1.47343	0.33	0.069	0	12	MDP-2/Pre-DC	KCNK17
STMN1.3	0	1.41005	0.956	0.812	0	12	MDP-2/Pre-DC	STMN1
NPM1	0	-1.07312	0.991	0.979	0	12	MDP-2/Pre-DC	NPM1
BEX3	0	-1.38632	0.552	0.803	0	12	MDP-2/Pre-DC	BEX3
RSL1D1	0	-1.43605	0.68	0.866	0	12	MDP-2/Pre-DC	RSL1D1
CD34.3	0	-2.58926	0.16	0.584	0	12	MDP-2/Pre-DC	CD34
EREG.3	1.89644e-306	-3.22282	0.148	0.547	1.13217e-303	12	MDP-2/Pre-DC	EREG
SOD1	3.57555e-295	-1.00709	0.825	0.872	2.1346e-292	12	MDP-2/Pre-DC	SOD1
NPR3.4	5.99894e-284	-3.07842	0.052	0.447	3.58137e-281	12	MDP-2/Pre-DC	NPR3
CDK6.2	1.39951e-273	-1.83381	0.369	0.665	8.35508e-271	12	MDP-2/Pre-DC	CDK6
PDZD8.5	9.52082e-269	-2.46067	0.196	0.549	5.68393e-266	12	MDP-2/Pre-DC	PDZD8
PRDX1	1.99377e-265	-1.28401	0.69	0.833	1.19028e-262	12	MDP-2/Pre-DC	PRDX1
SOCS2.4	6.86945e-247	-2.84624	0.082	0.445	4.10106e-244	12	MDP-2/Pre-DC	SOCS2
SERTAD2	2.65118e-220	1.14152	0.435	0.177	1.58275e-217	12	MDP-2/Pre-DC	SERTAD2
CRHBP.10	1.42362e-213	-3.39103	0.105	0.425	8.49903e-211	12	MDP-2/Pre-DC	CRHBP
TAL1.5	6.40239e-212	-2.67041	0.044	0.368	3.82223e-209	12	MDP-2/Pre-DC	TAL1
CLEC12A.2	9.12381e-204	1.16886	0.311	0.105	5.44692e-201	12	MDP-2/Pre-DC	CLEC12A
PROM1.7	3.11493e-194	-2.60443	0.088	0.396	1.85961e-191	12	MDP-2/Pre-DC	PROM1
MYC.8	2.33417e-188	-2.93424	0.06	0.36	1.3935e-185	12	MDP-2/Pre-DC	MYC
BIRC5.1	1.32055e-178	1.29427	0.424	0.194	7.88371e-176	12	MDP-2/Pre-DC	BIRC5
TPM1.7	3.34295e-173	-2.42106	0.085	0.368	1.99574e-170	12	MDP-2/Pre-DC	TPM1
MSI2.4	2.3435e-166	-2.0006	0.24	0.51	1.39907e-163	12	MDP-2/Pre-DC	MSI2
GATA2.5	2.85431e-166	-2.72752	0.035	0.308	1.70402e-163	12	MDP-2/Pre-DC	GATA2
KIT.1	6.205e-162	-1.85978	0.188	0.463	3.70438e-159	12	MDP-2/Pre-DC	KIT
MLLT3.5	3.53059e-157	-2.3143	0.082	0.352	2.10776e-154	12	MDP-2/Pre-DC	MLLT3
GATA1.9	5.57955e-155	-2.85657	0.052	0.311	3.33099e-152	12	MDP-2/Pre-DC	GATA1
CNRIP1.10	9.56879e-150	-2.96416	0.061	0.313	5.71257e-147	12	MDP-2/Pre-DC	CNRIP1
SOD2.3	3.12818e-148	-1.7989	0.237	0.488	1.86752e-145	12	MDP-2/Pre-DC	SOD2
ANGPT1.4	1.39571e-134	-2.56054	0.035	0.269	8.33239e-132	12	MDP-2/Pre-DC	ANGPT1
ZWINT.6	6.4997e-133	1.0674	0.478	0.271	3.88032e-130	12	MDP-2/Pre-DC	ZWINT
ELK3.2	2.02407e-132	-1.7836	0.114	0.363	1.20837e-129	12	MDP-2/Pre-DC	ELK3
MPL.7	1.76964e-130	-2.57595	0.042	0.27	1.05648e-127	12	MDP-2/Pre-DC	MPL
HOPX.10	1.40954e-126	-2.26798	0.137	0.367	8.41494e-124	12	MDP-2/Pre-DC	HOPX
ADGRG1.2	7.17629e-124	-1.7501	0.122	0.36	4.28425e-121	12	MDP-2/Pre-DC	ADGRG1
MMRN1.6	6.89363e-123	-2.13147	0.166	0.387	4.1155e-120	12	MDP-2/Pre-DC	MMRN1
CPXM1	1.42168e-117	-1.74099	0.16	0.384	8.48742e-115	12	MDP-2/Pre-DC	CPXM1
SLC25A37	2.1568e-114	-1.6509	0.167	0.392	1.28761e-111	12	MDP-2/Pre-DC	SLC25A37
PLIN2.6	4.61182e-104	-1.84504	0.13	0.335	2.75326e-101	12	MDP-2/Pre-DC	PLIN2
MINPP1.9	4.01375e-100	-1.69623	0.153	0.355	2.39621e-97	12	MDP-2/Pre-DC	MINPP1
FBXO7.5	8.10238e-98	-1.14917	0.598	0.661	4.83712e-95	12	MDP-2/Pre-DC	FBXO7
RPL31	1.2103e-96	-1.47921	0.47	0.632	7.22549e-94	12	MDP-2/Pre-DC	RPL31
ANKRD27.3	2.97758e-93	-1.46941	0.149	0.347	1.77762e-90	12	MDP-2/Pre-DC	ANKRD27
HBB.9	3.66579e-86	-3.22595	0.43	0.575	2.18848e-83	12	MDP-2/Pre-DC	HBB
RFX7.3	8.53227e-82	-1.33827	0.189	0.376	5.09377e-79	12	MDP-2/Pre-DC	RFX7
ATP1B1.4	8.67653e-69	-1.74172	0.107	0.263	5.17989e-66	12	MDP-2/Pre-DC	ATP1B1
HLA.E.7	2.0821e-66	-1.00331	0.822	0.828	1.24301e-63	12	MDP-2/Pre-DC	HLA.E
LRPPRC	1.59132e-64	-1.10742	0.205	0.367	9.50017e-62	12	MDP-2/Pre-DC	LRPPRC
ARMC8	2.0019e-55	-1.17418	0.154	0.304	1.19514e-52	12	MDP-2/Pre-DC	ARMC8
RBM48.6	7.88805e-52	-1.30851	0.476	0.593	4.70917e-49	12	MDP-2/Pre-DC	RBM48
CTNNBL1.7	2.02469e-50	-1.01752	0.396	0.494	1.20874e-47	12	MDP-2/Pre-DC	CTNNBL1
BIVM	4.77992e-50	-1.13185	0.165	0.303	2.85361e-47	12	MDP-2/Pre-DC	BIVM
STAM.1	1.97335e-48	-1.12482	0.129	0.262	1.17809e-45	12	MDP-2/Pre-DC	STAM
CD109.2	5.75777e-34	-1.11553	0.154	0.259	3.43739e-31	12	MDP-2/Pre-DC	CD109
FAM30A.4	1.37167e-29	-1.07855	0.161	0.26	8.18887e-27	12	MDP-2/Pre-DC	FAM30A
PHF1.2	1.1397e-23	-1.03862	0.238	0.322	6.80399e-21	12	MDP-2/Pre-DC	PHF1
SPTBN1.4	2.26266e-17	-1.02449	0.188	0.252	1.35081e-14	12	MDP-2/Pre-DC	SPTBN1
CCNB1.1	0	2.68207	0.859	0.191	0	13	EryP-4	CCNB1
CCNB2.6	0	2.37987	0.942	0.25	0	13	EryP-4	CCNB2
CCNA2.1	0	2.3222	0.827	0.139	0	13	EryP-4	CCNA2
BIRC5.2	0	2.22592	0.918	0.181	0	13	EryP-4	BIRC5
HBB.10	0	2.11135	0.942	0.559	0	13	EryP-4	HBB
RACGAP1.1	0	1.86195	0.824	0.2	0	13	EryP-4	RACGAP1
NDC80.1	0	1.74607	0.526	0.08	0	13	EryP-4	NDC80
RHAG.2	0	1.70029	0.615	0.122	0	13	EryP-4	RHAG
TUBB.5	0	1.65552	0.985	0.58	0	13	EryP-4	TUBB
MYC.9	0	1.56583	0.809	0.336	0	13	EryP-4	MYC
GATA1.10	0	1.53209	0.909	0.284	0	13	EryP-4	GATA1
TFRC.8	0	1.5124	0.988	0.609	0	13	EryP-4	TFRC
CD36.2	0	1.44938	0.705	0.172	0	13	EryP-4	CD36
CNRIP1.11	0	1.41437	0.94	0.286	0	13	EryP-4	CNRIP1
TRIP13.2	0	1.35607	0.532	0.125	0	13	EryP-4	TRIP13
XK.3	0	1.30945	0.589	0.136	0	13	EryP-4	XK
PLIN2.7	0	1.29954	0.881	0.311	0	13	EryP-4	PLIN2
AHSP.1	0	1.29585	0.312	0.06	0	13	EryP-4	AHSP
PLK4.1	0	1.29125	0.485	0.112	0	13	EryP-4	PLK4
POLE2.6	0	1.28957	0.755	0.26	0	13	EryP-4	POLE2
PRDX2.4	0	1.2601	0.977	0.653	0	13	EryP-4	PRDX2
MKI67	0	1.2447	0.273	0.036	0	13	EryP-4	MKI67
STEAP3.2	0	1.21941	0.442	0.106	0	13	EryP-4	STEAP3
SPTA1.2	0	1.20255	0.422	0.084	0	13	EryP-4	SPTA1
CKAP5	0	1.19849	0.736	0.247	0	13	EryP-4	CKAP5
ZWINT.7	0	1.19693	0.781	0.264	0	13	EryP-4	ZWINT
DLC1.2	0	1.1839	0.555	0.141	0	13	EryP-4	DLC1
HMGB1.2	0	1.18226	0.984	0.676	0	13	EryP-4	HMGB1
NDC1	0	1.16649	0.744	0.262	0	13	EryP-4	NDC1
RYR3.2	0	1.14737	0.546	0.126	0	13	EryP-4	RYR3
FBXO7.6	0	1.12548	0.986	0.649	0	13	EryP-4	FBXO7
HBS1L.2	0	1.10573	0.754	0.279	0	13	EryP-4	HBS1L
TGM2.2	0	1.09941	0.25	0.045	0	13	EryP-4	TGM2
CHEK2.1	0	1.06722	0.66	0.211	0	13	EryP-4	CHEK2
PMP22.2	0	1.02837	0.389	0.09	0	13	EryP-4	PMP22
PHF6.1	0	1.02092	0.867	0.377	0	13	EryP-4	PHF6
MINPP1.10	0	1.02021	0.842	0.333	0	13	EryP-4	MINPP1
RFC3.4	0	1.00846	0.667	0.234	0	13	EryP-4	RFC3
HLA.A.2	0	-1.05422	0.992	0.977	0	13	EryP-4	HLA.A
CD74.6	0	-2.32556	0.941	0.937	0	13	EryP-4	CD74
HLA.E.8	0	-2.37646	0.692	0.832	0	13	EryP-4	HLA.E
SPINK2.8	2.44945e-306	-4.44584	0.16	0.576	1.46232e-303	13	EryP-4	SPINK2
SMIM24.7	1.58899e-274	-3.4692	0.213	0.583	9.48626e-272	13	EryP-4	SMIM24
CXCR4.5	1.06714e-234	-2.63749	0.633	0.77	6.37081e-232	13	EryP-4	CXCR4
HOPX.11	2.86571e-161	-3.68931	0.065	0.368	1.71083e-158	13	EryP-4	HOPX
CRHBP.11	2.15072e-156	-4.09305	0.144	0.422	1.28398e-153	13	EryP-4	CRHBP
FLT3.7	4.6866e-145	-3.13871	0.069	0.349	2.7979e-142	13	EryP-4	FLT3
PROM1.8	6.62405e-135	-2.76255	0.131	0.392	3.95456e-132	13	EryP-4	PROM1
MMRN1.7	5.22202e-116	-2.6034	0.15	0.386	3.11755e-113	13	EryP-4	MMRN1
KLF4.8	3.94259e-87	-3.06361	0.129	0.323	2.35372e-84	13	EryP-4	KLF4
DUSP6.5	7.62487e-82	-3.07166	0.169	0.349	4.55205e-79	13	EryP-4	DUSP6
MPL.8	4.72261e-77	-2.45041	0.085	0.267	2.8194e-74	13	EryP-4	MPL
CD34.4	1.32277e-51	-1.32187	0.553	0.569	7.89693e-49	13	EryP-4	CD34
SPTBN1.5	3.91113e-51	-1.99217	0.115	0.253	2.33495e-48	13	EryP-4	SPTBN1
MSI2.5	1.10436e-45	-1.71121	0.477	0.501	6.59305e-43	13	EryP-4	MSI2
JUN.7	7.52422e-27	-2.01931	0.19	0.272	4.49196e-24	13	EryP-4	JUN
ANGPT1.5	5.54146e-21	-1.64206	0.199	0.263	3.30825e-18	13	EryP-4	ANGPT1
WASF1.2	4.87091e-14	-1.16239	0.216	0.264	2.90793e-11	13	EryP-4	WASF1
DAPK1.4	4.65544e-13	-1.19057	0.357	0.366	2.7793e-10	13	EryP-4	DAPK1
NPR3.5	1.34636e-11	-1.28988	0.479	0.431	8.03778e-09	13	EryP-4	NPR3
CYBA.4	1.39912e-08	-1.35042	0.298	0.307	8.35272e-06	13	EryP-4	CYBA
HLA.DRB4.5	1.64745e-08	-1.34747	0.424	0.39	9.83528e-06	13	EryP-4	HLA.DRB4
CD109.3	7.29657e-08	-1.08875	0.232	0.256	4.35605e-05	13	EryP-4	CD109
SOCS2.5	0.000372107	-1.32821	0.536	0.429	0.222148	13	EryP-4	SOCS2
ATP1B1.5	0.000662366	-1.1124	0.261	0.257	0.395433	13	EryP-4	ATP1B1
VWF	0	3.64436	0.576	0.033	0	14	MKP	VWF
PDLIM1.6	0	2.53519	0.962	0.492	0	14	MKP	PDLIM1
MMRN1.8	0	2.09392	0.929	0.365	0	14	MKP	MMRN1
MPL.9	0	1.87443	0.767	0.249	0	14	MKP	MPL
TPM1.8	0	1.7876	0.83	0.346	0	14	MKP	TPM1
SOD2.4	0	1.72726	0.862	0.469	0	14	MKP	SOD2
ANGPT1.6	0	1.71519	0.72	0.249	0	14	MKP	ANGPT1
GCSAML.2	0	1.52575	0.564	0.173	0	14	MKP	GCSAML
CD74.7	5.19961e-305	-2.02503	0.854	0.939	3.10417e-302	14	MKP	CD74
SPINK2.9	6.97724e-285	-4.15368	0.115	0.575	4.16541e-282	14	MKP	SPINK2
PIM1.1	6.41197e-276	1.38247	0.891	0.61	3.82794e-273	14	MKP	PIM1
CXCR4.6	2.48718e-236	-2.56666	0.478	0.774	1.48485e-233	14	MKP	CXCR4
PDZD8.6	5.33992e-231	1.11062	0.859	0.529	3.18793e-228	14	MKP	PDZD8
GATA1.11	4.69669e-230	1.08297	0.678	0.292	2.80393e-227	14	MKP	GATA1
MINPP1.11	8.69326e-204	1.28796	0.662	0.34	5.18988e-201	14	MKP	MINPP1
STAM.2	3.14642e-183	1.38571	0.534	0.25	1.87841e-180	14	MKP	STAM
GATA2.6	8.4248e-179	1.16805	0.593	0.291	5.0296e-176	14	MKP	GATA2
MEIS1	3.19591e-174	1.20329	0.319	0.099	1.90796e-171	14	MKP	MEIS1
PRKAR2B.1	1.79928e-166	1.55393	0.317	0.107	1.07417e-163	14	MKP	PRKAR2B
WASF1.3	2.94715e-164	1.12146	0.538	0.256	1.75945e-161	14	MKP	WASF1
PTK2	1.04211e-154	1.30744	0.315	0.107	6.22141e-152	14	MKP	PTK2
HOPX.12	4.47664e-153	-3.56734	0.042	0.367	2.67255e-150	14	MKP	HOPX
LRRFIP2	1.0042e-145	1.321	0.322	0.118	5.99509e-143	14	MKP	LRRFIP2
MYCN	3.09569e-145	1.49193	0.274	0.087	1.84813e-142	14	MKP	MYCN
XK.4	4.21799e-144	1.51838	0.36	0.144	2.51814e-141	14	MKP	XK
LAPTM4B	1.49025e-139	1.26361	0.375	0.152	8.89682e-137	14	MKP	LAPTM4B
DNAJC6.2	2.80799e-139	1.29671	0.411	0.18	1.67637e-136	14	MKP	DNAJC6
FLT3.8	2.08849e-129	-2.8301	0.056	0.348	1.24683e-126	14	MKP	FLT3
CD47	2.11804e-124	-1.44481	0.296	0.573	1.26447e-121	14	MKP	CD47
ITGA6	9.83218e-124	1.02422	0.361	0.148	5.86981e-121	14	MKP	ITGA6
STMN1.4	1.09651e-122	-1.15656	0.802	0.817	6.54614e-120	14	MKP	STMN1
CD99	2.93966e-118	-1.29556	0.443	0.668	1.75498e-115	14	MKP	CD99
KIT.2	3.32784e-113	-1.77863	0.177	0.46	1.98672e-110	14	MKP	KIT
CDIP1	4.03679e-104	1.1001	0.444	0.235	2.40996e-101	14	MKP	CDIP1
NET1.3	2.93816e-95	1.13056	0.448	0.252	1.75408e-92	14	MKP	NET1
DLC1.3	7.02475e-79	1.17352	0.309	0.149	4.19377e-76	14	MKP	DLC1
C5orf30	3.65381e-64	1.09505	0.266	0.129	2.18133e-61	14	MKP	C5orf30
AKR1C3.2	7.36811e-62	-1.17673	0.335	0.515	4.39876e-59	14	MKP	AKR1C3
HLA.DRB4.6	9.10496e-62	-1.62085	0.207	0.396	5.43566e-59	14	MKP	HLA.DRB4
DUSP6.6	1.45223e-49	-2.09896	0.186	0.348	8.66984e-47	14	MKP	DUSP6
CCNB2.7	1.20332e-21	-1.05853	0.169	0.273	7.18382e-19	14	MKP	CCNB2
HBB.11	2.29262e-20	-3.0202	0.538	0.571	1.3687e-17	14	MKP	HBB
CRHBP.12	1.16878e-17	-1.4305	0.365	0.415	6.97762e-15	14	MKP	CRHBP
E2F2	0	3.4063	0.536	0.05	0	15	Pre-/Pro-B	E2F2
MME	0	3.36914	0.667	0.026	0	15	Pre-/Pro-B	MME
CD19	0	2.34539	0.257	0.007	0	15	Pre-/Pro-B	CD19
BIRC5.3	0	2.32001	0.642	0.191	0	15	Pre-/Pro-B	BIRC5
SOCS2.6	0	2.25706	0.857	0.422	0	15	Pre-/Pro-B	SOCS2
RACGAP1.2	0	2.11893	0.594	0.209	0	15	Pre-/Pro-B	RACGAP1
ISG20	0	2.00067	0.421	0.062	0	15	Pre-/Pro-B	ISG20
CCNA2.2	0	1.95225	0.491	0.151	0	15	Pre-/Pro-B	CCNA2
COL5A1	0	1.89901	0.257	0.025	0	15	Pre-/Pro-B	COL5A1
STMN1.5	0	1.83676	0.985	0.813	0	15	Pre-/Pro-B	STMN1
TUBB.6	0	1.817	0.905	0.584	0	15	Pre-/Pro-B	TUBB
HMGB1.3	0	1.54148	0.947	0.679	0	15	Pre-/Pro-B	HMGB1
RB1	2.73311e-300	1.56722	0.774	0.403	1.63167e-297	15	Pre-/Pro-B	RB1
FBXW7	4.33503e-298	2.01737	0.369	0.091	2.58801e-295	15	Pre-/Pro-B	FBXW7
GADD45B	8.89129e-277	1.36823	0.334	0.076	5.3081e-274	15	Pre-/Pro-B	GADD45B
ZWINT.8	3.03895e-273	1.58995	0.638	0.27	1.81425e-270	15	Pre-/Pro-B	ZWINT
SPTBN1.6	4.63538e-267	1.45388	0.623	0.24	2.76732e-264	15	Pre-/Pro-B	SPTBN1
EZH2.2	9.26242e-262	1.60552	0.67	0.322	5.52967e-259	15	Pre-/Pro-B	EZH2
MCUB.1	4.30529e-250	1.47994	0.698	0.341	2.57026e-247	15	Pre-/Pro-B	MCUB
BEX3.1	6.40849e-238	-1.57436	0.517	0.801	3.82587e-235	15	Pre-/Pro-B	BEX3
PIK3CD	4.79667e-235	1.53816	0.517	0.192	2.86361e-232	15	Pre-/Pro-B	PIK3CD
EREG.4	1.40678e-224	-3.56239	0.109	0.543	8.39847e-222	15	Pre-/Pro-B	EREG
CCNB2.8	1.71351e-196	1.98989	0.562	0.263	1.02296e-193	15	Pre-/Pro-B	CCNB2
NPR3.6	1.05092e-189	-3.28068	0.043	0.442	6.27397e-187	15	Pre-/Pro-B	NPR3
KIT.3	3.21153e-168	-2.43948	0.085	0.462	1.91729e-165	15	Pre-/Pro-B	KIT
PDZD8.7	6.56529e-161	-2.34795	0.215	0.544	3.91948e-158	15	Pre-/Pro-B	PDZD8
NDC80.2	1.42363e-158	1.54732	0.287	0.088	8.49905e-156	15	Pre-/Pro-B	NDC80
SMC1A.2	1.1188e-157	1.10866	0.76	0.485	6.67922e-155	15	Pre-/Pro-B	SMC1A
CRHBP.13	1.42602e-156	-3.67711	0.075	0.422	8.51334e-154	15	Pre-/Pro-B	CRHBP
TAPT1	1.73602e-153	1.27378	0.443	0.183	1.0364e-150	15	Pre-/Pro-B	TAPT1
FANCI.5	6.27187e-151	1.35246	0.503	0.24	3.74431e-148	15	Pre-/Pro-B	FANCI
CDKN2C	1.54154e-148	1.75504	0.306	0.105	9.20301e-146	15	Pre-/Pro-B	CDKN2C
CAT	6.50308e-147	-1.41555	0.562	0.73	3.88234e-144	15	Pre-/Pro-B	CAT
SMIM24.8	3.28222e-145	-2.2397	0.304	0.579	1.95949e-142	15	Pre-/Pro-B	SMIM24
TAL1.6	6.49877e-138	-2.52141	0.04	0.364	3.87977e-135	15	Pre-/Pro-B	TAL1
TPM1.9	1.78508e-134	-2.76519	0.048	0.365	1.06569e-131	15	Pre-/Pro-B	TPM1
MLLT3.6	1.31025e-132	-2.77241	0.034	0.349	7.82221e-130	15	Pre-/Pro-B	MLLT3
SPINK2.10	6.13e-126	-2.36776	0.352	0.569	3.65961e-123	15	Pre-/Pro-B	SPINK2
TFRC.9	3.04479e-125	-2.04919	0.417	0.625	1.81774e-122	15	Pre-/Pro-B	TFRC
BCL11A	1.86969e-118	1.22128	0.333	0.13	1.1162e-115	15	Pre-/Pro-B	BCL11A
PROM1.9	2.28387e-114	-2.37916	0.105	0.391	1.36347e-111	15	Pre-/Pro-B	PROM1
GATA2.7	2.85705e-114	-2.87654	0.026	0.305	1.70566e-111	15	Pre-/Pro-B	GATA2
AKR1C3.3	1.27776e-112	-1.68495	0.248	0.517	7.6282e-110	15	Pre-/Pro-B	AKR1C3
DAPK1.5	1.34732e-109	-2.23736	0.089	0.373	8.04348e-107	15	Pre-/Pro-B	DAPK1
CNRIP1.12	5.76039e-109	-3.22607	0.041	0.311	3.43895e-106	15	Pre-/Pro-B	CNRIP1
HOPX.13	2.81275e-106	-2.88341	0.099	0.365	1.67921e-103	15	Pre-/Pro-B	HOPX
GATA1.12	7.12728e-106	-2.80596	0.044	0.308	4.25498e-103	15	Pre-/Pro-B	GATA1
MINPP1.12	4.15666e-96	-2.16121	0.098	0.354	2.48153e-93	15	Pre-/Pro-B	MINPP1
MMRN1.9	1.22623e-95	-2.34782	0.133	0.385	7.32057e-93	15	Pre-/Pro-B	MMRN1
MPL.10	3.72843e-93	-2.78733	0.028	0.268	2.22587e-90	15	Pre-/Pro-B	MPL
GINS2.7	1.97445e-91	1.28214	0.535	0.33	1.17875e-88	15	Pre-/Pro-B	GINS2
ANGPT1.7	4.44516e-91	-2.50464	0.028	0.266	2.65376e-88	15	Pre-/Pro-B	ANGPT1
PLK4.2	1.06916e-83	1.22036	0.279	0.119	6.38289e-81	15	Pre-/Pro-B	PLK4
CPXM1.1	1.75863e-76	-1.64048	0.151	0.382	1.0499e-73	15	Pre-/Pro-B	CPXM1
ATP1B1.6	5.95598e-74	-2.18359	0.051	0.262	3.55572e-71	15	Pre-/Pro-B	ATP1B1
CKAP5.1	3.95065e-73	1.04938	0.442	0.257	2.35854e-70	15	Pre-/Pro-B	CKAP5
CCNB1.2	2.47499e-67	1.54472	0.371	0.206	1.47757e-64	15	Pre-/Pro-B	CCNB1
PRDX2.5	4.58038e-67	-1.10911	0.536	0.665	2.73449e-64	15	Pre-/Pro-B	PRDX2
CD34.5	1.56175e-65	-1.25188	0.404	0.573	9.32363e-63	15	Pre-/Pro-B	CD34
IQGAP2.1	1.46236e-64	-1.14978	0.405	0.585	8.73029e-62	15	Pre-/Pro-B	IQGAP2
IDH1.1	1.78601e-64	-1.56434	0.084	0.287	1.06625e-61	15	Pre-/Pro-B	IDH1
MEX3B.1	1.35173e-54	-1.46947	0.165	0.354	8.06983e-52	15	Pre-/Pro-B	MEX3B
ANKRD27.4	3.86502e-50	-1.2234	0.164	0.344	2.30741e-47	15	Pre-/Pro-B	ANKRD27
FBXO7.7	2.84929e-48	-1.01421	0.62	0.66	1.70102e-45	15	Pre-/Pro-B	FBXO7
ADGRG1.3	7.56005e-47	-1.24746	0.183	0.356	4.51335e-44	15	Pre-/Pro-B	ADGRG1
KLF4.9	6.38466e-46	-1.80559	0.158	0.321	3.81164e-43	15	Pre-/Pro-B	KLF4
HLA.E.9	1.14568e-44	-1.01988	0.811	0.828	6.83969e-42	15	Pre-/Pro-B	HLA.E
HBB.12	9.52185e-42	-3.26676	0.476	0.572	5.68455e-39	15	Pre-/Pro-B	HBB
BIVM.1	1.06892e-37	-1.16454	0.15	0.302	6.38147e-35	15	Pre-/Pro-B	BIVM
PTPRC.2	2.00269e-34	-1.04474	0.278	0.419	1.19561e-31	15	Pre-/Pro-B	PTPRC
HOXB2.2	6.72615e-30	-1.1152	0.165	0.295	4.01551e-27	15	Pre-/Pro-B	HOXB2
RPL31.1	2.75052e-28	-1.06322	0.523	0.628	1.64206e-25	15	Pre-/Pro-B	RPL31
PHF1.3	2.47042e-23	-1.03182	0.204	0.322	1.47484e-20	15	Pre-/Pro-B	PHF1
MYC.10	6.54232e-19	-1.03627	0.261	0.351	3.90577e-16	15	Pre-/Pro-B	MYC
RBM48.7	3.67868e-11	-1.10591	0.546	0.59	2.19617e-08	15	Pre-/Pro-B	RBM48
HDC	0	6.62719	0.936	0.032	0	16	Eo/Baso/Mast-P	HDC
GATA2.8	0	2.54839	0.801	0.288	0	16	Eo/Baso/Mast-P	GATA2
CEBPA.3	0	2.32804	0.628	0.204	0	16	Eo/Baso/Mast-P	CEBPA
CALR.3	4.22584e-303	1.05809	0.98	0.93	2.52283e-300	16	Eo/Baso/Mast-P	CALR
CNRIP1.13	1.14393e-247	1.69002	0.711	0.296	6.82928e-245	16	Eo/Baso/Mast-P	CNRIP1
CD74.8	1.84256e-226	-1.94943	0.829	0.939	1.10001e-223	16	Eo/Baso/Mast-P	CD74
CXCR4.7	3.16792e-170	1.39013	0.919	0.763	1.89125e-167	16	Eo/Baso/Mast-P	CXCR4
CLEC12A.3	3.55689e-152	1.70167	0.336	0.108	2.12346e-149	16	Eo/Baso/Mast-P	CLEC12A
RUNX1	4.69983e-130	1.56116	0.593	0.347	2.8058e-127	16	Eo/Baso/Mast-P	RUNX1
SPINK2.11	5.80471e-113	-2.30482	0.315	0.569	3.46541e-110	16	Eo/Baso/Mast-P	SPINK2
MMRN1.10	3.58742e-109	-2.50338	0.071	0.385	2.14169e-106	16	Eo/Baso/Mast-P	MMRN1
NPR3.7	1.5381e-107	-1.96627	0.119	0.439	9.18244e-105	16	Eo/Baso/Mast-P	NPR3
CRHBP.14	4.18927e-107	-2.76154	0.116	0.42	2.501e-104	16	Eo/Baso/Mast-P	CRHBP
HOPX.14	1.42662e-105	-3.066	0.066	0.365	8.51694e-103	16	Eo/Baso/Mast-P	HOPX
PLIN2.8	1.16683e-83	1.34567	0.554	0.323	6.966e-81	16	Eo/Baso/Mast-P	PLIN2
ASRGL1	4.21946e-81	1.36535	0.339	0.158	2.51902e-78	16	Eo/Baso/Mast-P	ASRGL1
MLLT3.7	1.02122e-68	-1.74899	0.11	0.347	6.0967e-66	16	Eo/Baso/Mast-P	MLLT3
PROM1.10	2.36584e-67	-1.84353	0.161	0.389	1.41241e-64	16	Eo/Baso/Mast-P	PROM1
ADGRG1.4	2.20149e-61	-1.40372	0.126	0.356	1.31429e-58	16	Eo/Baso/Mast-P	ADGRG1
KLF4.10	2.47868e-60	-1.75944	0.102	0.321	1.47977e-57	16	Eo/Baso/Mast-P	KLF4
MCUB.2	7.63608e-58	-1.35588	0.132	0.354	4.55874e-55	16	Eo/Baso/Mast-P	MCUB
WASF1.4	5.26626e-53	-1.54208	0.073	0.267	3.14396e-50	16	Eo/Baso/Mast-P	WASF1
TPM1.10	7.57798e-51	-1.35905	0.164	0.362	4.52405e-48	16	Eo/Baso/Mast-P	TPM1
SOCS2.7	1.4933e-48	-1.37192	0.24	0.436	8.91501e-46	16	Eo/Baso/Mast-P	SOCS2
FLT3.9	1.67246e-45	-1.44108	0.165	0.345	9.98459e-43	16	Eo/Baso/Mast-P	FLT3
ELK3.3	4.00598e-45	-1.21892	0.166	0.357	2.39157e-42	16	Eo/Baso/Mast-P	ELK3
EREG.5	3.12201e-43	1.04674	0.664	0.53	1.86384e-40	16	Eo/Baso/Mast-P	EREG
AKR1C3.4	3.53893e-43	-1.03344	0.35	0.514	2.11274e-40	16	Eo/Baso/Mast-P	AKR1C3
FAM30A.5	4.12947e-41	-1.59691	0.092	0.259	2.46529e-38	16	Eo/Baso/Mast-P	FAM30A
SOD2.5	8.94263e-37	-1.0153	0.311	0.483	5.33875e-34	16	Eo/Baso/Mast-P	SOD2
HBB.13	8.18672e-30	-2.75602	0.447	0.573	4.88747e-27	16	Eo/Baso/Mast-P	HBB
HLA.DRB4.7	4.81631e-20	-1.06789	0.29	0.393	2.87533e-17	16	Eo/Baso/Mast-P	HLA.DRB4
MME.1	0	2.80133	0.381	0.034	0	17	LyP	MME
FAM30A.6	0	2.53477	0.75	0.246	0	17	LyP	FAM30A
KCNK17.1	0	2.50267	0.359	0.073	0	17	LyP	KCNK17
SPINK2.12	0	1.68571	0.933	0.557	0	17	LyP	SPINK2
FLT3.10	7.4679e-242	1.7637	0.699	0.334	4.45834e-239	17	LyP	FLT3
CD99.1	6.91374e-228	1.6411	0.853	0.658	4.1275e-225	17	LyP	CD99
SMIM24.9	1.07385e-226	1.28984	0.88	0.567	6.41086e-224	17	LyP	SMIM24
BAALC.1	2.04576e-211	1.93678	0.476	0.162	1.22132e-208	17	LyP	BAALC
HOPX.15	6.32184e-184	1.55118	0.704	0.352	3.77414e-181	17	LyP	HOPX
CD48.2	2.43746e-172	1.62141	0.493	0.196	1.45516e-169	17	LyP	CD48
RUNX2.2	1.31454e-144	1.91742	0.45	0.194	7.8478e-142	17	LyP	RUNX2
EREG.6	7.9608e-142	-2.52375	0.152	0.54	4.7526e-139	17	LyP	EREG
PDZD8.8	2.74229e-133	-2.0526	0.181	0.544	1.63715e-130	17	LyP	PDZD8
PPP1R16B.1	2.87269e-118	1.64666	0.252	0.075	1.71499e-115	17	LyP	PPP1R16B
BCL2	2.06693e-114	1.8826	0.299	0.108	1.23396e-111	17	LyP	BCL2
TAL1.7	2.80952e-110	-2.36821	0.041	0.362	1.67728e-107	17	LyP	TAL1
PNP	1.58325e-101	-1.41147	0.245	0.567	9.45201e-99	17	LyP	PNP
PDLIM1.7	1.10956e-95	-1.69447	0.203	0.509	6.62409e-93	17	LyP	PDLIM1
CNRIP1.14	9.99941e-95	-3.2703	0.033	0.31	5.96965e-92	17	LyP	CNRIP1
CAT.1	1.11463e-94	-1.10573	0.503	0.731	6.65433e-92	17	LyP	CAT
GATA1.13	7.38587e-94	-3.11993	0.032	0.307	4.40936e-91	17	LyP	GATA1
TPM1.11	4.49877e-90	-1.99621	0.075	0.363	2.68577e-87	17	LyP	TPM1
GATA2.9	4.01365e-85	-2.29186	0.038	0.303	2.39615e-82	17	LyP	GATA2
CRHBP.15	1.08429e-79	-1.90386	0.148	0.419	6.4732e-77	17	LyP	CRHBP
MLLT3.8	1.06463e-74	-1.70645	0.088	0.347	6.35584e-72	17	LyP	MLLT3
PLIN2.9	1.01279e-72	-1.92035	0.084	0.332	6.04635e-70	17	LyP	PLIN2
MYC.11	4.26442e-72	-2.07211	0.107	0.354	2.54586e-69	17	LyP	MYC
CTNNBL1.8	8.03866e-69	-1.29408	0.246	0.495	4.79908e-66	17	LyP	CTNNBL1
MINPP1.13	1.90047e-67	-1.62697	0.11	0.353	1.13458e-64	17	LyP	MINPP1
MTHFD2.2	1.3588e-63	-1.25205	0.125	0.373	8.11203e-61	17	LyP	MTHFD2
SOD2.6	1.0069e-56	-1.12993	0.239	0.484	6.01119e-54	17	LyP	SOD2
ANKRD27.5	4.24173e-56	-1.16498	0.117	0.344	2.53231e-53	17	LyP	ANKRD27
NPR3.8	2.55291e-52	-1.02467	0.207	0.437	1.52409e-49	17	LyP	NPR3
MPL.11	1.98794e-49	-1.59679	0.076	0.266	1.1868e-46	17	LyP	MPL
CCNB2.9	2.79453e-45	-1.43094	0.088	0.274	1.66834e-42	17	LyP	CCNB2
SERTAD2.1	2.93961e-45	1.28088	0.319	0.184	1.75494e-42	17	LyP	SERTAD2
TFRC.10	9.64831e-45	-1.20966	0.468	0.623	5.76004e-42	17	LyP	TFRC
POLE2.7	2.65197e-43	-1.12882	0.094	0.278	1.58322e-40	17	LyP	POLE2
PAM	9.01249e-43	1.24709	0.311	0.179	5.38045e-40	17	LyP	PAM
NET1.4	2.3306e-42	-1.04444	0.08	0.261	1.39137e-39	17	LyP	NET1
HBB.14	2.69738e-41	-3.21179	0.405	0.573	1.61033e-38	17	LyP	HBB
ATP1B1.7	1.3861e-40	-1.39907	0.089	0.261	8.275e-38	17	LyP	ATP1B1
FNBP1.2	2.39323e-39	1.03829	0.375	0.242	1.42876e-36	17	LyP	FNBP1
CENPU.4	2.74106e-39	-1.06881	0.092	0.266	1.63641e-36	17	LyP	CENPU
CCNB1.3	0	2.66709	0.827	0.2	0	18	GMP-Neut	CCNB1
CCNB2.10	0	2.58913	0.883	0.261	0	18	GMP-Neut	CCNB2
BIRC5.4	0	2.55724	0.899	0.191	0	18	GMP-Neut	BIRC5
CCNA2.3	0	2.16723	0.675	0.151	0	18	GMP-Neut	CCNA2
RACGAP1.3	0	2.05688	0.707	0.21	0	18	GMP-Neut	RACGAP1
NDC80.3	0	1.97681	0.433	0.087	0	18	GMP-Neut	NDC80
CLEC12A.4	1.80471e-276	1.6522	0.47	0.106	1.07741e-273	18	GMP-Neut	CLEC12A
CEBPA.4	4.30221e-253	1.44081	0.662	0.205	2.56842e-250	18	GMP-Neut	CEBPA
SMIM24.10	6.34462e-211	1.13027	0.957	0.567	3.78774e-208	18	GMP-Neut	SMIM24
RAD21	3.67839e-203	1.0373	0.983	0.798	2.196e-200	18	GMP-Neut	RAD21
CD48.3	4.11022e-162	1.02522	0.568	0.196	2.4538e-159	18	GMP-Neut	CD48
CKAP5.2	2.56394e-161	1.25868	0.626	0.255	1.53067e-158	18	GMP-Neut	CKAP5
CALR.4	2.06446e-146	1.25201	0.99	0.93	1.23248e-143	18	GMP-Neut	CALR
CNRIP1.15	1.89995e-54	-2.62328	0.089	0.308	1.13427e-51	18	GMP-Neut	CNRIP1
GATA1.14	7.29646e-47	-2.00111	0.1	0.305	4.35599e-44	18	GMP-Neut	GATA1
HBB.15	7.94161e-43	-3.48001	0.452	0.572	4.74114e-40	18	GMP-Neut	HBB
TPM1.12	2.84873e-40	-1.64508	0.184	0.36	1.70069e-37	18	GMP-Neut	TPM1
TAL1.8	4.70232e-26	-1.37397	0.234	0.358	2.80728e-23	18	GMP-Neut	TAL1
PDZD8.9	6.86482e-24	-1.19107	0.499	0.537	4.0983e-21	18	GMP-Neut	PDZD8
OGT.1	3.97945e-16	-1.05754	0.579	0.586	2.37573e-13	18	GMP-Neut	OGT
MLLT3.9	9.31754e-15	-1.25522	0.26	0.343	5.56257e-12	18	GMP-Neut	MLLT3
PLIN2.10	2.47129e-14	-1.34241	0.261	0.328	1.47536e-11	18	GMP-Neut	PLIN2
GATA2.10	1.36336e-10	-1.09855	0.23	0.299	8.13926e-08	18	GMP-Neut	GATA2
MINPP1.14	2.33537e-08	-1.08413	0.324	0.348	1.39422e-05	18	GMP-Neut	MINPP1
PHF1.4	3.70305e-08	-1.20256	0.273	0.32	2.21072e-05	18	GMP-Neut	PHF1
CRHBP.16	5.60403e-08	-1.25049	0.395	0.414	3.34561e-05	18	GMP-Neut	CRHBP
HBB.16	1.61026e-250	2.99158	0.871	0.566	9.61325e-248	19	EryP-6	HBB
HBA2.1	2.76402e-248	4.90114	0.539	0.162	1.65012e-245	19	EryP-6	HBA2
HBA1.1	1.13292e-225	4.75044	0.571	0.197	6.76352e-223	19	EryP-6	HBA1
CD74.9	1.37634e-224	-2.25901	0.661	0.941	8.21674e-222	19	EryP-6	CD74
HLA.B.1	3.65575e-214	-1.24639	0.864	0.989	2.18248e-211	19	EryP-6	HLA.B
HLA.A.3	8.73432e-183	-1.13495	0.803	0.98	5.21439e-180	19	EryP-6	HLA.A
HLA.E.10	6.50325e-172	-1.66	0.375	0.834	3.88244e-169	19	EryP-6	HLA.E
HLA.C.1	3.89844e-169	-1.01438	0.855	0.984	2.32737e-166	19	EryP-6	HLA.C
CXCR4.8	3.00124e-142	-2.0258	0.372	0.772	1.79174e-139	19	EryP-6	CXCR4
SPINK2.13	2.02409e-141	-3.23184	0.136	0.57	1.20838e-138	19	EryP-6	SPINK2
AHSP.2	2.33039e-141	2.02928	0.276	0.064	1.39124e-138	19	EryP-6	AHSP
SMIM24.11	8.12657e-123	-2.31345	0.165	0.579	4.85156e-120	19	EryP-6	SMIM24
RHAG.3	9.72692e-120	1.74036	0.397	0.133	5.80697e-117	19	EryP-6	RHAG
GATA1.15	1.48568e-105	1.47548	0.606	0.298	8.86951e-103	19	EryP-6	GATA1
XBP1.2	8.76677e-105	-1.29429	0.422	0.754	5.23376e-102	19	EryP-6	XBP1
PRDX1.1	1.34938e-82	-1.04582	0.594	0.831	8.05582e-80	19	EryP-6	PRDX1
PROM1.11	1.10057e-77	-1.85651	0.074	0.389	6.57041e-75	19	EryP-6	PROM1
CD34.6	3.60568e-76	-1.34339	0.241	0.574	2.15259e-73	19	EryP-6	CD34
HOPX.16	1.24416e-72	-2.73628	0.067	0.363	7.42765e-70	19	EryP-6	HOPX
FLT3.11	1.52077e-71	-2.3081	0.052	0.345	9.079e-69	19	EryP-6	FLT3
CRHBP.17	5.38019e-70	-2.28166	0.121	0.418	3.21197e-67	19	EryP-6	CRHBP
TFRC.11	7.97569e-68	1.09689	0.77	0.618	4.76149e-65	19	EryP-6	TFRC
CD36.3	6.94135e-65	1.34002	0.402	0.184	4.14399e-62	19	EryP-6	CD36
MMRN1.11	1.08474e-62	-1.59954	0.098	0.383	6.47589e-60	19	EryP-6	MMRN1
PRDX2.6	3.7354e-59	1.18095	0.717	0.662	2.23004e-56	19	EryP-6	PRDX2
DUSP6.7	1.02539e-57	-1.74093	0.085	0.348	6.12155e-55	19	EryP-6	DUSP6
KLF4.11	5.75517e-49	-1.55713	0.085	0.32	3.43584e-46	19	EryP-6	KLF4
DAPK1.6	1.16649e-44	-1.04536	0.128	0.369	6.96393e-42	19	EryP-6	DAPK1
SPTBN1.7	3.21497e-42	-1.18446	0.048	0.252	1.91934e-39	19	EryP-6	SPTBN1
MPL.12	8.53913e-40	-1.27998	0.062	0.265	5.09786e-37	19	EryP-6	MPL
SOCS2.8	9.75004e-40	-1.49661	0.23	0.435	5.82077e-37	19	EryP-6	SOCS2
WASF1.5	1.94167e-33	-1.24008	0.085	0.265	1.15918e-30	19	EryP-6	WASF1
HLA.DRB4.8	1.34283e-26	-1.13056	0.231	0.393	8.01667e-24	19	EryP-6	HLA.DRB4
SLC25A37.1	2.75547e-16	1.24537	0.465	0.382	1.64502e-13	19	EryP-6	SLC25A37
ISG20.1	0	3.85733	0.446	0.065	0	20	PC	ISG20
HLA.C.2	1.08665e-255	1.21922	0.994	0.982	6.48728e-253	20	PC	HLA.C
NPM1.1	5.36157e-243	-1.14312	0.896	0.981	3.20086e-240	20	PC	NPM1
LDHB	3.0383e-238	-1.33001	0.705	0.961	1.81386e-235	20	PC	LDHB
HLA.B.2	1.54201e-226	1.11678	0.995	0.987	9.20578e-224	20	PC	HLA.B
GAPDH	1.20404e-214	-1.38894	0.696	0.961	7.18815e-212	20	PC	GAPDH
BEX3.2	1.73097e-193	-1.69467	0.202	0.802	1.03339e-190	20	PC	BEX3
B2M.1	5.1555e-182	1.03404	0.989	0.976	3.07783e-179	20	PC	B2M
STMN1.6	1.46995e-181	-1.79864	0.323	0.824	8.77558e-179	20	PC	STMN1
TXN.1	3.38501e-178	-1.28193	0.501	0.923	2.02085e-175	20	PC	TXN
CD48.4	6.70353e-163	2.91217	0.504	0.198	4.00201e-160	20	PC	CD48
CDK6.3	2.9875e-145	-1.83641	0.146	0.662	1.78354e-142	20	PC	CDK6
CAT.2	6.4983e-144	-1.66123	0.236	0.733	3.87948e-141	20	PC	CAT
CXCR4.9	1.9009e-137	1.4581	0.902	0.765	1.13484e-134	20	PC	CXCR4
HSP90AA1	2.12245e-135	-1.13053	0.499	0.89	1.2671e-132	20	PC	HSP90AA1
CDK4	1.5694e-133	-1.40185	0.226	0.719	9.36931e-131	20	PC	CDK4
SLC25A5.2	2.02363e-132	-1.0658	0.545	0.884	1.20811e-129	20	PC	SLC25A5
APEX1	1.2902e-131	-1.11417	0.371	0.846	7.70251e-129	20	PC	APEX1
PRDX3	4.14966e-125	-1.29177	0.264	0.739	2.47735e-122	20	PC	PRDX3
SMIM24.12	4.33945e-117	-1.99355	0.132	0.579	2.59065e-114	20	PC	SMIM24
NHP2.1	6.40715e-113	-1.29412	0.275	0.737	3.82507e-110	20	PC	NHP2
PDZD8.10	3.54038e-105	-1.78006	0.117	0.543	2.11361e-102	20	PC	PDZD8
AKR1C3.5	4.55623e-102	-1.83594	0.106	0.516	2.72007e-99	20	PC	AKR1C3
TUBB.7	8.92714e-102	-1.7084	0.182	0.597	5.3295e-99	20	PC	TUBB
CD34.7	3.94457e-97	-1.21308	0.15	0.575	2.35491e-94	20	PC	CD34
IQGAP2.2	1.45234e-96	-1.12151	0.154	0.587	8.67047e-94	20	PC	IQGAP2
TCEAL9	2.44807e-96	-1.57034	0.098	0.502	1.4615e-93	20	PC	TCEAL9
NPR3.9	2.4189e-95	-2.10191	0.054	0.438	1.44408e-92	20	PC	NPR3
HMGB1.4	3.80345e-94	-1.37552	0.29	0.69	2.27066e-91	20	PC	HMGB1
METAP2.2	6.61267e-91	-1.33676	0.155	0.567	3.94776e-88	20	PC	METAP2
EREG.7	1.74293e-88	-1.49366	0.146	0.538	1.04053e-85	20	PC	EREG
TFRC.12	2.37251e-84	-1.5537	0.242	0.625	1.41639e-81	20	PC	TFRC
PRKDC.1	9.52846e-84	-1.07082	0.198	0.6	5.68849e-81	20	PC	PRKDC
PRDX2.7	5.26569e-82	-1.24452	0.271	0.668	3.14362e-79	20	PC	PRDX2
FBXO7.8	2.66494e-81	-1.02228	0.263	0.664	1.59097e-78	20	PC	FBXO7
SPINK2.14	2.72822e-80	-1.31478	0.2	0.569	1.62875e-77	20	PC	SPINK2
KIT.4	7.71106e-80	-1.05284	0.093	0.458	4.6035e-77	20	PC	KIT
SOD2.7	3.67115e-78	-1.37159	0.12	0.484	2.19168e-75	20	PC	SOD2
CTNNBL1.9	9.45069e-78	-1.19841	0.127	0.495	5.64206e-75	20	PC	CTNNBL1
SUPT16H.1	8.48439e-74	-1.10432	0.151	0.52	5.06518e-71	20	PC	SUPT16H
SMC1A.3	4.19325e-73	-1.08067	0.13	0.497	2.50337e-70	20	PC	SMC1A
TPM1.13	3.44313e-71	-1.78211	0.051	0.362	2.05555e-68	20	PC	TPM1
TAL1.9	4.81223e-71	-1.85014	0.048	0.36	2.8729e-68	20	PC	TAL1
CPXM1.2	1.20472e-70	-1.64482	0.064	0.38	7.1922e-68	20	PC	CPXM1
EZH2.3	7.22099e-70	-1.78442	0.035	0.334	4.31093e-67	20	PC	EZH2
PROM1.12	1.92335e-68	-1.5521	0.075	0.389	1.14824e-65	20	PC	PROM1
CNRIP1.16	1.10874e-65	-2.8075	0.029	0.308	6.61919e-63	20	PC	CNRIP1
NM-000546.5	6.37606e-64	-1.15544	0.094	0.41	3.80651e-61	20	PC	NM-000546.5
GINS2.8	6.8871e-64	-1.92896	0.052	0.338	4.1116e-61	20	PC	GINS2
KEAP1	1.67794e-63	-1.00476	0.08	0.389	1.00173e-60	20	PC	KEAP1
DCAF7	3.07066e-62	-1.04357	0.082	0.388	1.83318e-59	20	PC	DCAF7
TXNRD1	3.62622e-62	-1.04807	0.096	0.413	2.16485e-59	20	PC	TXNRD1
SOCS2.9	4.62924e-62	-1.03143	0.114	0.436	2.76366e-59	20	PC	SOCS2
CYBA.5	4.08986e-60	2.24763	0.471	0.305	2.44165e-57	20	PC	CYBA
EPDR1.2	1.08654e-59	-1.35708	0.033	0.302	6.48666e-57	20	PC	EPDR1
MINPP1.15	2.16796e-59	-1.75743	0.069	0.352	1.29427e-56	20	PC	MINPP1
MEX3B.2	1.77603e-58	-1.11565	0.07	0.353	1.06029e-55	20	PC	MEX3B
GATA1.16	1.96141e-58	-2.12448	0.042	0.306	1.17096e-55	20	PC	GATA1
RUNX1.1	2.83225e-58	-1.15946	0.07	0.356	1.69085e-55	20	PC	RUNX1
ZWINT.9	5.77162e-57	-1.96353	0.027	0.282	3.44565e-54	20	PC	ZWINT
GATA2.11	7.48363e-57	-1.66533	0.039	0.302	4.46772e-54	20	PC	GATA2
PHF6.2	9.45037e-57	-1.08206	0.099	0.395	5.64187e-54	20	PC	PHF6
MYC.12	1.11033e-56	-1.72805	0.076	0.353	6.62869e-54	20	PC	MYC
CD74.10	1.27994e-56	1.2055	0.902	0.938	7.64121e-54	20	PC	CD74
POLE2.8	5.8944e-56	-1.82321	0.027	0.278	3.51896e-53	20	PC	POLE2
SKIV2L2	1.42383e-55	-1.09021	0.069	0.347	8.50025e-53	20	PC	SKIV2L2
LRPPRC.1	2.88062e-55	-1.09221	0.082	0.365	1.71973e-52	20	PC	LRPPRC
MLLT3.10	7.94499e-55	-1.10338	0.07	0.346	4.74316e-52	20	PC	MLLT3
CENPU.5	3.73043e-53	-1.74259	0.026	0.266	2.22707e-50	20	PC	CENPU
TMEM97.1	1.98928e-51	-1.41473	0.027	0.263	1.1876e-48	20	PC	TMEM97
BIVM.2	1.09074e-49	-1.09564	0.055	0.302	6.51169e-47	20	PC	BIVM
CD109.4	4.17877e-49	-1.56032	0.03	0.258	2.49473e-46	20	PC	CD109
CCNB2.11	9.2201e-49	-1.6622	0.039	0.273	5.5044e-46	20	PC	CCNB2
NDC1.1	4.9416e-48	-1.00903	0.044	0.279	2.95014e-45	20	PC	NDC1
HBS1L.3	2.60313e-45	-1.12805	0.06	0.296	1.55407e-42	20	PC	HBS1L
CTPS1.2	2.91755e-45	-1.08477	0.033	0.254	1.74178e-42	20	PC	CTPS1
MPL.13	1.66113e-44	-1.349	0.044	0.265	9.91695e-42	20	PC	MPL
ANGPT1.8	8.47398e-44	-1.40244	0.045	0.264	5.05897e-41	20	PC	ANGPT1
CKAP5.3	2.51773e-43	-1.08816	0.045	0.264	1.50308e-40	20	PC	CKAP5
HOPX.17	4.2613e-39	-1.11546	0.129	0.362	2.544e-36	20	PC	HOPX
JUN.8	4.78379e-09	1.40199	0.313	0.269	2.85593e-06	20	PC	JUN
PHF1.5	1.48046e-06	1.31244	0.33	0.319	0.000883835	20	PC	PHF1
PRDX4	9.04982e-05	1.40538	0.275	0.437	0.0540274	20	PC	PRDX4
MME.2	0	5.20013	0.74	0.034	0	21	Pre-PC	MME
CHST15	0	3.66499	0.276	0.009	0	21	Pre-PC	CHST15
CD74.11	4.47702e-293	1.75664	0.994	0.937	2.67278e-290	21	Pre-PC	CD74
ISG20.2	4.73978e-257	3.29663	0.398	0.067	2.82965e-254	21	Pre-PC	ISG20
SOCS2.10	1.67634e-238	2.76532	0.825	0.428	1.00077e-235	21	Pre-PC	SOCS2
HLA.B.3	4.64945e-204	1.02026	0.998	0.987	2.77572e-201	21	Pre-PC	HLA.B
LDHB.1	8.31057e-202	-1.39555	0.769	0.959	4.96141e-199	21	Pre-PC	LDHB
NPM1.2	1.0024e-198	-1.13672	0.926	0.98	5.9843e-196	21	Pre-PC	NPM1
BEX3.3	3.95234e-160	-1.94309	0.186	0.801	2.35955e-157	21	Pre-PC	BEX3
CDK4.1	2.10131e-149	-2.33261	0.134	0.719	1.25448e-146	21	Pre-PC	CDK4
TXN.2	6.97719e-146	-1.32029	0.633	0.92	4.16538e-143	21	Pre-PC	TXN
RAC2.1	1.04076e-143	-1.44207	0.43	0.905	6.21332e-141	21	Pre-PC	RAC2
RSL1D1.1	1.40677e-121	-1.39336	0.367	0.865	8.39844e-119	21	Pre-PC	RSL1D1
CXCR4.10	1.1997e-116	1.09483	0.954	0.765	7.16219e-114	21	Pre-PC	CXCR4
SPINK2.15	2.88117e-102	-2.59677	0.11	0.569	1.72006e-99	21	Pre-PC	SPINK2
PRDX3.1	4.12741e-99	-1.31917	0.249	0.738	2.46406e-96	21	Pre-PC	PRDX3
EREG.8	3.28384e-98	-2.93234	0.074	0.537	1.96046e-95	21	Pre-PC	EREG
HSP90AA1.1	1.19343e-96	-1.10708	0.567	0.888	7.1248e-94	21	Pre-PC	HSP90AA1
PNP.1	7.14917e-96	-2.03486	0.088	0.565	4.26806e-93	21	Pre-PC	PNP
TFRC.13	2.70301e-95	-2.239	0.159	0.625	1.6137e-92	21	Pre-PC	TFRC
CAT.3	5.47144e-91	-1.40036	0.261	0.731	3.26645e-88	21	Pre-PC	CAT
TAPT1.1	9.58071e-88	2.63681	0.43	0.187	5.71969e-85	21	Pre-PC	TAPT1
NPR3.10	5.94057e-87	-2.95625	0.022	0.437	3.54652e-84	21	Pre-PC	NPR3
APEX1.1	2.26572e-83	-1.01831	0.417	0.844	1.35263e-80	21	Pre-PC	APEX1
CALR.5	1.3244e-82	-1.26813	0.609	0.934	7.90667e-80	21	Pre-PC	CALR
SPTBN1.8	2.51159e-82	2.3595	0.488	0.247	1.49942e-79	21	Pre-PC	SPTBN1
NHP2.2	1.80532e-81	-1.22342	0.288	0.735	1.07777e-78	21	Pre-PC	NHP2
KIT.5	2.24157e-81	-1.88446	0.043	0.457	1.33822e-78	21	Pre-PC	KIT
PDZD8.11	1.31285e-80	-1.81137	0.11	0.541	7.83769e-78	21	Pre-PC	PDZD8
PIM1.2	7.99575e-79	-1.51613	0.172	0.622	4.77346e-76	21	Pre-PC	PIM1
TCEAL9.1	3.28274e-77	-1.71584	0.077	0.501	1.9598e-74	21	Pre-PC	TCEAL9
XBP1.3	3.02632e-75	1.35689	0.791	0.749	1.80671e-72	21	Pre-PC	XBP1
CD99.2	5.18065e-75	1.62269	0.721	0.661	3.09285e-72	21	Pre-PC	CD99
PRDX4.1	7.16226e-73	-1.81107	0.049	0.439	4.27587e-70	21	Pre-PC	PRDX4
SMIM24.13	4.71052e-71	-1.7637	0.189	0.577	2.81218e-68	21	Pre-PC	SMIM24
PROM1.13	2.81942e-69	-2.0516	0.028	0.388	1.68319e-66	21	Pre-PC	PROM1
AKR1C3.6	8.97504e-68	-1.69373	0.121	0.515	5.3581e-65	21	Pre-PC	AKR1C3
TPM1.14	1.83118e-67	-2.57832	0.016	0.361	1.09321e-64	21	Pre-PC	TPM1
PRDX2.8	2.36046e-67	-1.41504	0.26	0.667	1.40919e-64	21	Pre-PC	PRDX2
TUBB.8	6.32819e-65	-1.46798	0.195	0.595	3.77793e-62	21	Pre-PC	TUBB
TAL1.10	9.60247e-65	-2.42182	0.02	0.36	5.73267e-62	21	Pre-PC	TAL1
PRKDC.2	1.12192e-63	-1.01606	0.184	0.599	6.69785e-61	21	Pre-PC	PRKDC
CRHBP.18	1.90473e-63	-2.16849	0.069	0.417	1.13712e-60	21	Pre-PC	CRHBP
ODC1.1	1.86375e-62	-1.02023	0.282	0.685	1.11266e-59	21	Pre-PC	ODC1
CALU	2.37515e-62	-1.52234	0.058	0.417	1.41797e-59	21	Pre-PC	CALU
MTHFD2.3	1.71508e-60	-1.57938	0.036	0.371	1.02391e-57	21	Pre-PC	MTHFD2
KEAP1.1	1.1794e-58	-1.52643	0.049	0.389	7.04099e-56	21	Pre-PC	KEAP1
DAPK1.7	2.64397e-57	-1.46456	0.043	0.369	1.57845e-54	21	Pre-PC	DAPK1
PDLIM1.8	6.39979e-57	-1.30656	0.134	0.507	3.82067e-54	21	Pre-PC	PDLIM1
GINS2.9	2.27852e-56	-2.04294	0.027	0.338	1.36028e-53	21	Pre-PC	GINS2
HOPX.18	1.2621e-55	-2.33717	0.05	0.362	7.53475e-53	21	Pre-PC	HOPX
MLLT3.11	2.96094e-55	-2.0319	0.033	0.345	1.76768e-52	21	Pre-PC	MLLT3
MINPP1.16	6.50217e-55	-1.93033	0.038	0.351	3.88179e-52	21	Pre-PC	MINPP1
CPXM1.3	1.04848e-54	-1.35587	0.055	0.379	6.2594e-52	21	Pre-PC	CPXM1
CNRIP1.17	1.76695e-52	-3.03494	0.022	0.307	1.05487e-49	21	Pre-PC	CNRIP1
GATA2.12	4.21575e-52	-2.55327	0.016	0.301	2.5168e-49	21	Pre-PC	GATA2
GATA1.17	3.93716e-51	-2.91253	0.024	0.305	2.35049e-48	21	Pre-PC	GATA1
CDK2.1	2.33242e-48	-1.59839	0.03	0.312	1.39246e-45	21	Pre-PC	CDK2
POLE2.9	4.23491e-48	-2.08761	0.011	0.277	2.52824e-45	21	Pre-PC	POLE2
MYC.13	3.09961e-47	-2.02324	0.063	0.352	1.85047e-44	21	Pre-PC	MYC
MEX3B.3	9.26372e-47	-1.07219	0.057	0.353	5.53044e-44	21	Pre-PC	MEX3B
PLIN2.11	2.00794e-46	-1.74466	0.047	0.33	1.19874e-43	21	Pre-PC	PLIN2
CTNNBL1.10	7.25173e-46	-1.04983	0.156	0.493	4.32928e-43	21	Pre-PC	CTNNBL1
TXNRD1.1	1.65162e-45	-1.07346	0.096	0.412	9.86017e-43	21	Pre-PC	TXNRD1
RUNX1.2	1.29507e-43	-1.1956	0.066	0.355	7.73159e-41	21	Pre-PC	RUNX1
ZWINT.10	1.87518e-43	-1.84479	0.025	0.281	1.11948e-40	21	Pre-PC	ZWINT
ANKRD27.6	1.94992e-43	-1.02736	0.06	0.343	1.1641e-40	21	Pre-PC	ANKRD27
TMEM97.2	2.82801e-43	-1.78027	0.014	0.262	1.68832e-40	21	Pre-PC	TMEM97
BIVM.3	8.05836e-42	-1.50665	0.041	0.301	4.81084e-39	21	Pre-PC	BIVM
CDK7	3.16184e-41	-1.11544	0.054	0.324	1.88762e-38	21	Pre-PC	CDK7
ATP1B1.8	1.14436e-40	-1.9418	0.02	0.26	6.83185e-38	21	Pre-PC	ATP1B1
ANGPT1.9	2.78919e-40	-1.86294	0.024	0.263	1.66515e-37	21	Pre-PC	ANGPT1
RPL31.2	4.48914e-40	-1.02504	0.287	0.629	2.68002e-37	21	Pre-PC	RPL31
ADGRG1.5	4.55181e-40	-1.12725	0.079	0.354	2.71743e-37	21	Pre-PC	ADGRG1
MPL.14	9.79216e-39	-1.72037	0.028	0.265	5.84592e-36	21	Pre-PC	MPL
NET1.5	1.50799e-38	-1.50423	0.025	0.26	9.00268e-36	21	Pre-PC	NET1
FLT3.12	2.28898e-38	-1.04107	0.079	0.344	1.36652e-35	21	Pre-PC	FLT3
CCNB2.12	4.06104e-36	-1.43335	0.041	0.273	2.42444e-33	21	Pre-PC	CCNB2
CENPU.6	4.58424e-36	-1.33381	0.035	0.265	2.73679e-33	21	Pre-PC	CENPU
EIF5B	4.95567e-36	-1.06549	0.044	0.283	2.95854e-33	21	Pre-PC	EIF5B
NDC1.2	3.14006e-35	-1.0827	0.044	0.278	1.87462e-32	21	Pre-PC	NDC1
HLA.DRB4.9	1.41673e-33	1.55306	0.507	0.39	8.45787e-31	21	Pre-PC	HLA.DRB4
HBB.17	7.02083e-33	-2.87073	0.296	0.573	4.19143e-30	21	Pre-PC	HBB
RB1.1	1.08886e-32	1.64893	0.49	0.411	6.50051e-30	21	Pre-PC	RB1
PIK3CD.1	1.63225e-31	2.07833	0.331	0.198	9.74452e-29	21	Pre-PC	PIK3CD
ELK3.4	5.7294e-12	1.49118	0.384	0.353	3.42045e-09	21	Pre-PC	ELK3
HIST1H2BI.1	5.01435e-07	1.12039	0.381	0.377	0.000299357	21	Pre-PC	HIST1H2BI
ELOA	0.000180447	1.52573	0.252	0.24	0.107727	21	Pre-PC	ELOA
FCN1	0	7.5338	0.561	0.009	0	22	Myelo-P	FCN1
PLBD1	0	5.57236	0.539	0.008	0	22	Myelo-P	PLBD1
CD14	0	5.19673	0.373	0.003	0	22	Myelo-P	CD14
FGR.1	0	5.0561	0.793	0.045	0	22	Myelo-P	FGR
NCF2.1	0	4.70811	0.596	0.026	0	22	Myelo-P	NCF2
CTSH.1	0	3.68465	0.589	0.042	0	22	Myelo-P	CTSH
SLC7A7	0	3.63183	0.32	0.011	0	22	Myelo-P	SLC7A7
CYBB.2	4.65895e-283	3.73743	0.536	0.061	2.78139e-280	22	Myelo-P	CYBB
SAMHD1.2	2.24474e-227	2.73797	0.552	0.076	1.34011e-224	22	Myelo-P	SAMHD1
SGK1.1	5.49158e-211	3.63034	0.483	0.064	3.27848e-208	22	Myelo-P	SGK1
CD93.1	1.02295e-143	2.50666	0.342	0.046	6.10703e-141	22	Myelo-P	CD93
CD48.5	7.28464e-139	2.56586	0.696	0.199	4.34893e-136	22	Myelo-P	CD48
NPM1.3	2.26271e-135	-1.65982	0.881	0.98	1.35084e-132	22	Myelo-P	NPM1
CKAP4	9.09097e-127	2.75951	0.26	0.03	5.42731e-124	22	Myelo-P	CKAP4
ACTB	7.79102e-114	1.163	0.997	0.995	4.65124e-111	22	Myelo-P	ACTB
LDHB.2	6.56809e-110	-1.54031	0.784	0.958	3.92115e-107	22	Myelo-P	LDHB
CLEC12A.5	7.20702e-91	2.26009	0.448	0.11	4.30259e-88	22	Myelo-P	CLEC12A
KLF4.12	3.86072e-89	2.32689	0.752	0.315	2.30485e-86	22	Myelo-P	KLF4
ADA2.2	1.6172e-77	2.43327	0.42	0.112	9.65467e-75	22	Myelo-P	ADA2
BEX3.4	1.36155e-74	-1.82308	0.307	0.797	8.12843e-72	22	Myelo-P	BEX3
SOD1.1	3.66167e-68	-1.43093	0.564	0.872	2.18602e-65	22	Myelo-P	SOD1
CDK6.4	9.43356e-63	-2.53507	0.182	0.657	5.63183e-60	22	Myelo-P	CDK6
PRDX1.2	3.92148e-61	-1.68064	0.486	0.83	2.34112e-58	22	Myelo-P	PRDX1
RSL1D1.2	3.92577e-59	-1.30335	0.586	0.861	2.34368e-56	22	Myelo-P	RSL1D1
CD34.8	4.41937e-59	-2.84952	0.078	0.571	2.63836e-56	22	Myelo-P	CD34
HSP90AA1.2	9.31731e-54	-1.12393	0.633	0.886	5.56244e-51	22	Myelo-P	HSP90AA1
AKR1C3.7	4.47035e-53	-3.15376	0.06	0.513	2.6688e-50	22	Myelo-P	AKR1C3
SPINK2.16	3.82661e-46	-2.62098	0.172	0.566	2.28448e-43	22	Myelo-P	SPINK2
SMIM24.14	4.04143e-46	-2.69708	0.185	0.575	2.41274e-43	22	Myelo-P	SMIM24
PRDX2.9	4.86587e-42	-1.84065	0.335	0.664	2.90492e-39	22	Myelo-P	PRDX2
NPR3.11	5.18245e-42	-2.20467	0.034	0.435	3.09392e-39	22	Myelo-P	NPR3
CDK4.2	6.2056e-41	-1.36849	0.386	0.714	3.70474e-38	22	Myelo-P	CDK4
MSI2.6	2.30807e-39	-2.4418	0.135	0.502	1.37792e-36	22	Myelo-P	MSI2
SOCS2.11	2.18243e-38	-2.67671	0.056	0.434	1.30291e-35	22	Myelo-P	SOCS2
PDZD8.12	1.00722e-37	-2.10547	0.179	0.539	6.01313e-35	22	Myelo-P	PDZD8
CAT.4	2.71849e-37	-1.25859	0.429	0.728	1.62294e-34	22	Myelo-P	CAT
MMRN1.12	1.94574e-35	-3.01542	0.034	0.381	1.16161e-32	22	Myelo-P	MMRN1
PROM1.14	6.60017e-34	-2.63055	0.047	0.386	3.9403e-31	22	Myelo-P	PROM1
NHP2.3	1.57008e-33	-1.11874	0.445	0.732	9.37337e-31	22	Myelo-P	NHP2
TCEAL9.2	3.46654e-33	-1.70806	0.132	0.498	2.06953e-30	22	Myelo-P	TCEAL9
MYD88	4.24744e-33	1.5286	0.592	0.356	2.53572e-30	22	Myelo-P	MYD88
TAL1.11	3.66585e-32	-2.47232	0.028	0.358	2.18851e-29	22	Myelo-P	TAL1
ADGRG1.6	4.44861e-32	-2.4271	0.025	0.353	2.65582e-29	22	Myelo-P	ADGRG1
ODC1.2	1.06005e-31	-1.32216	0.423	0.682	6.32852e-29	22	Myelo-P	ODC1
FBXO7.9	2.6254e-31	-1.4807	0.404	0.66	1.56736e-28	22	Myelo-P	FBXO7
CRHBP.19	4.27386e-31	-1.51981	0.082	0.416	2.5515e-28	22	Myelo-P	CRHBP
TFRC.14	2.98094e-30	-1.63266	0.351	0.621	1.77962e-27	22	Myelo-P	TFRC
METAP2.3	3.27085e-30	-1.49759	0.26	0.563	1.9527e-27	22	Myelo-P	METAP2
HOPX.19	4.22953e-30	-3.16249	0.053	0.361	2.52503e-27	22	Myelo-P	HOPX
TUBB.9	6.37357e-30	-1.70045	0.298	0.593	3.80502e-27	22	Myelo-P	TUBB
STMN1.7	5.49005e-29	-1.02015	0.542	0.818	3.27756e-26	22	Myelo-P	STMN1
PDLIM1.9	5.95096e-29	-1.6806	0.191	0.505	3.55272e-26	22	Myelo-P	PDLIM1
MLLT3.12	4.72297e-28	-2.56781	0.044	0.344	2.81961e-25	22	Myelo-P	MLLT3
XBP1.4	2.9285e-27	-1.07335	0.448	0.751	1.74831e-24	22	Myelo-P	XBP1
MYC.14	3.437e-27	-2.95792	0.066	0.351	2.05189e-24	22	Myelo-P	MYC
DNMT3A.1	6.11003e-27	-1.29404	0.11	0.418	3.64769e-24	22	Myelo-P	DNMT3A
GATA2.13	8.59125e-27	-2.67767	0.019	0.3	5.12898e-24	22	Myelo-P	GATA2
ATXN7L3B	1.33663e-26	-1.24015	0.273	0.585	7.97965e-24	22	Myelo-P	ATXN7L3B
PRKDC.3	2.79078e-26	-1.21593	0.31	0.596	1.6661e-23	22	Myelo-P	PRKDC
CNRIP1.18	4.0348e-26	-3.18923	0.031	0.306	2.40877e-23	22	Myelo-P	CNRIP1
BMI1.1	5.18309e-26	-1.81794	0.097	0.392	3.0943e-23	22	Myelo-P	BMI1
ETV6.1	1.06299e-25	-1.48691	0.194	0.475	6.34604e-23	22	Myelo-P	ETV6
PIM1.3	1.33767e-25	-1.1902	0.326	0.619	7.9859e-23	22	Myelo-P	PIM1
CPXM1.4	1.67342e-25	-1.98858	0.088	0.378	9.99029e-23	22	Myelo-P	CPXM1
GATA1.18	2.28626e-25	-2.81724	0.031	0.303	1.3649e-22	22	Myelo-P	GATA1
TPM1.15	5.08542e-25	-2.13852	0.082	0.359	3.036e-22	22	Myelo-P	TPM1
KIT.6	1.12166e-24	-1.49078	0.16	0.454	6.69628e-22	22	Myelo-P	KIT
CTNNBL1.11	2.43068e-24	-1.51393	0.219	0.491	1.45111e-21	22	Myelo-P	CTNNBL1
PRDX4.2	1.60491e-23	-1.41036	0.15	0.437	9.5813e-21	22	Myelo-P	PRDX4
MEX3B.4	1.67353e-23	-1.88278	0.078	0.351	9.991e-21	22	Myelo-P	MEX3B
MINPP1.17	3.16506e-22	-1.73541	0.088	0.349	1.88954e-19	22	Myelo-P	MINPP1
PTPN11	3.19915e-22	-1.57136	0.15	0.414	1.90989e-19	22	Myelo-P	PTPN11
CD4	1.48535e-21	1.76898	0.292	0.128	8.86753e-19	22	Myelo-P	CD4
EPDR1.3	3.07851e-21	-1.64833	0.05	0.299	1.83787e-18	22	Myelo-P	EPDR1
KEAP1.2	1.71991e-20	-1.35405	0.125	0.387	1.02678e-17	22	Myelo-P	KEAP1
ANGPT1.10	1.87038e-20	-2.09015	0.028	0.262	1.11661e-17	22	Myelo-P	ANGPT1
FAM30A.7	1.29156e-19	-2.03595	0.031	0.257	7.71058e-17	22	Myelo-P	FAM30A
HMGB1.5	1.61322e-19	-1.11123	0.527	0.686	9.63092e-17	22	Myelo-P	HMGB1
RFX7.4	6.96933e-19	-1.34487	0.125	0.37	4.16069e-16	22	Myelo-P	RFX7
BIVM.4	1.59923e-18	-1.52922	0.069	0.3	9.54738e-16	22	Myelo-P	BIVM
PHF6.3	2.70255e-18	-1.39586	0.157	0.392	1.61342e-15	22	Myelo-P	PHF6
MPL.15	4.21234e-18	-1.71435	0.047	0.263	2.51477e-15	22	Myelo-P	MPL
NET1.6	2.10948e-17	-1.84921	0.05	0.258	1.25936e-14	22	Myelo-P	NET1
SUPT16H.2	4.2632e-17	-1.01537	0.282	0.516	2.54513e-14	22	Myelo-P	SUPT16H
EREG.9	4.42442e-17	-1.46813	0.295	0.534	2.64138e-14	22	Myelo-P	EREG
WASF1.6	1.90195e-16	-1.8354	0.063	0.264	1.13546e-13	22	Myelo-P	WASF1
CYBA.6	2.63463e-16	1.33561	0.461	0.306	1.57288e-13	22	Myelo-P	CYBA
HBS1L.4	2.7282e-16	-1.32202	0.085	0.294	1.62873e-13	22	Myelo-P	HBS1L
NM-000546.5.1	2.73994e-16	-1.01456	0.176	0.407	1.63574e-13	22	Myelo-P	NM-000546.5
RUNX1.3	5.27385e-15	-1.18593	0.138	0.353	3.14849e-12	22	Myelo-P	RUNX1
NDC1.3	8.33571e-15	-1.43287	0.082	0.277	4.97642e-12	22	Myelo-P	NDC1
LRPPRC.2	8.46887e-15	-1.06904	0.147	0.362	5.05592e-12	22	Myelo-P	LRPPRC
ANKRD27.7	1.17218e-14	-1.16276	0.129	0.341	6.99789e-12	22	Myelo-P	ANKRD27
HLA.DRB4.10	1.2731e-14	1.46316	0.508	0.39	7.6004e-12	22	Myelo-P	HLA.DRB4
EIF2AK1	2.47818e-14	-1.04078	0.301	0.503	1.47947e-11	22	Myelo-P	EIF2AK1
POLE2.10	1.41692e-13	-1.10973	0.085	0.276	8.459e-11	22	Myelo-P	POLE2
SLC25A36	1.68256e-13	-1.04555	0.166	0.373	1.00449e-10	22	Myelo-P	SLC25A36
MXD1	1.89016e-13	1.62029	0.342	0.205	1.12843e-10	22	Myelo-P	MXD1
DUT.1	2.09795e-13	-1.2038	0.082	0.267	1.25248e-10	22	Myelo-P	DUT
HOXB2.3	2.67911e-13	-1.25205	0.103	0.293	1.59943e-10	22	Myelo-P	HOXB2
STAM.3	5.55647e-13	-1.08298	0.078	0.258	3.31721e-10	22	Myelo-P	STAM
EIF5B.1	1.17022e-12	-1.05223	0.103	0.282	6.98622e-10	22	Myelo-P	EIF5B
CENPU.7	1.79793e-12	-1.0903	0.091	0.263	1.07336e-09	22	Myelo-P	CENPU
TCF12	2.19182e-11	-1.06545	0.094	0.257	1.30851e-08	22	Myelo-P	TCF12
DCAF7.1	4.41375e-11	-1.03586	0.21	0.384	2.63501e-08	22	Myelo-P	DCAF7
RPL31.3	1.56491e-10	-1.17498	0.461	0.627	9.3425e-08	22	Myelo-P	RPL31
HBB.18	1.60575e-10	-2.56476	0.42	0.571	9.58635e-08	22	Myelo-P	HBB
CLEC2B.3	2.13505e-10	-1.01933	0.223	0.383	1.27462e-07	22	Myelo-P	CLEC2B
HIST1H2BD.2	3.77361e-10	-1.21542	0.116	0.277	2.25284e-07	22	Myelo-P	HIST1H2BD
TMEM97.3	4.71131e-10	-1.00515	0.107	0.26	2.81265e-07	22	Myelo-P	TMEM97
SPTBN1.9	1.79593e-09	-1.23832	0.107	0.25	1.07217e-06	22	Myelo-P	SPTBN1
PDGFRA	0	6.38143	0.603	0.003	0	23	Mono	PDGFRA
CTSL.1	0	5.56902	0.594	0.063	0	23	Mono	CTSL
FGFR1	0	5.05901	0.514	0.047	0	23	Mono	FGFR1
TPT1	4.32155e-147	-1.67685	0.987	0.994	2.57996e-144	23	Mono	TPT1
NPM1.4	4.06763e-143	-1.91189	0.756	0.981	2.42838e-140	23	Mono	NPM1
RAC2.2	3.20219e-131	-2.93944	0.121	0.904	1.91171e-128	23	Mono	RAC2
CD4.1	3.70654e-121	3.65872	0.514	0.126	2.21281e-118	23	Mono	CD4
TFPI	2.02018e-110	3.95626	0.457	0.108	1.20605e-107	23	Mono	TFPI
CD36.4	1.07854e-108	4.18589	0.578	0.185	6.43889e-106	23	Mono	CD36
GADD45B.1	2.15303e-96	4.25972	0.378	0.08	1.28536e-93	23	Mono	GADD45B
HLA.A.4	3.03648e-94	1.23137	0.981	0.977	1.81278e-91	23	Mono	HLA.A
LDHB.3	6.55102e-93	-1.36261	0.654	0.959	3.91096e-90	23	Mono	LDHB
GAPDH.1	8.9095e-91	-1.52769	0.67	0.959	5.31897e-88	23	Mono	GAPDH
SLC25A5.3	3.27625e-83	-1.67438	0.368	0.882	1.95592e-80	23	Mono	SLC25A5
HLA.B.4	1.31643e-82	1.05289	0.997	0.987	7.85909e-80	23	Mono	HLA.B
STMN1.8	3.25762e-81	-2.22162	0.267	0.82	1.9448e-78	23	Mono	STMN1
ANGPT1.11	7.57947e-76	3.14061	0.59	0.259	4.52494e-73	23	Mono	ANGPT1
APEX1.2	8.17576e-74	-1.63385	0.248	0.843	4.88093e-71	23	Mono	APEX1
TXN.3	6.90833e-69	-1.30528	0.463	0.92	4.12427e-66	23	Mono	TXN
SMIM24.15	1.496e-64	-3.01552	0.041	0.575	8.93111e-62	23	Mono	SMIM24
CXCR4.11	1.07671e-63	-1.87764	0.232	0.769	6.42796e-61	23	Mono	CXCR4
CDK6.5	5.28384e-63	-1.87009	0.102	0.658	3.15445e-60	23	Mono	CDK6
CD74.12	2.05039e-60	-1.03031	0.435	0.94	1.22408e-57	23	Mono	CD74
IQGAP2.3	1.25059e-58	-1.79231	0.057	0.584	7.46601e-56	23	Mono	IQGAP2
PNP.2	1.74313e-57	-2.29101	0.054	0.563	1.04065e-54	23	Mono	PNP
BTK	2.01962e-57	-2.28537	0.057	0.57	1.20571e-54	23	Mono	BTK
SPINK2.17	4.48999e-57	-2.97378	0.073	0.566	2.68053e-54	23	Mono	SPINK2
HSP90AA1.3	3.62594e-56	-1.21509	0.429	0.887	2.16468e-53	23	Mono	HSP90AA1
PIM1.4	3.20682e-55	-1.92368	0.105	0.62	1.91447e-52	23	Mono	PIM1
NHP2.4	2.97592e-54	-1.29332	0.197	0.734	1.77662e-51	23	Mono	NHP2
POLR2G.1	2.21737e-52	-1.33678	0.105	0.624	1.32377e-49	23	Mono	POLR2G
MALAT1.4	3.08147e-52	1.08651	0.946	0.95	1.83964e-49	23	Mono	MALAT1
RSL1D1.3	1.03889e-51	-1.04682	0.337	0.862	6.20214e-49	23	Mono	RSL1D1
CD34.9	5.64902e-51	-1.71931	0.086	0.571	3.37247e-48	23	Mono	CD34
PLSCR4	2.09076e-50	3.15936	0.362	0.123	1.24819e-47	23	Mono	PLSCR4
RBM48.8	1.24628e-48	1.44761	0.781	0.588	7.44027e-46	23	Mono	RBM48
TFRC.15	8.27754e-47	-1.56673	0.14	0.623	4.94169e-44	23	Mono	TFRC
MSI2.7	4.72835e-45	-2.10377	0.06	0.503	2.82283e-42	23	Mono	MSI2
EIF2S3	9.48775e-44	-1.21139	0.098	0.565	5.66419e-41	23	Mono	EIF2S3
EMP1.2	1.0132e-42	3.19978	0.362	0.134	6.04879e-40	23	Mono	EMP1
CTNNBL1.12	2.94265e-41	-1.88296	0.067	0.492	1.75677e-38	23	Mono	CTNNBL1
ODC1.3	1.00468e-39	-1.14904	0.222	0.683	5.99791e-37	23	Mono	ODC1
PTPRC.3	7.12505e-38	-2.11456	0.035	0.418	4.25366e-35	23	Mono	PTPRC
ETV6.2	1.20483e-37	-1.69162	0.076	0.475	7.19284e-35	23	Mono	ETV6
FBXO7.10	1.61382e-36	-1.00741	0.219	0.661	9.63449e-34	23	Mono	FBXO7
HIST1H2BI.2	3.09625e-36	-2.72655	0.019	0.379	1.84846e-33	23	Mono	HIST1H2BI
EREG.10	5.89402e-36	-1.51668	0.133	0.535	3.51873e-33	23	Mono	EREG
PAM.1	6.94388e-36	2.98001	0.394	0.181	4.1455e-33	23	Mono	PAM
HIST1H2BG.3	1.98403e-35	-1.91101	0.054	0.429	1.18447e-32	23	Mono	HIST1H2BG
PROM1.15	2.46426e-35	-2.06269	0.029	0.387	1.47117e-32	23	Mono	PROM1
HOPX.20	8.23969e-35	-3.56435	0.016	0.361	4.9191e-32	23	Mono	HOPX
MMRN1.13	9.61725e-35	-2.32803	0.025	0.381	5.7415e-32	23	Mono	MMRN1
ADGRG1.7	2.91657e-33	-1.89806	0.016	0.353	1.74119e-30	23	Mono	ADGRG1
TAL1.12	3.46813e-33	-1.44529	0.019	0.358	2.07047e-30	23	Mono	TAL1
MTHFD2.4	5.74386e-32	-1.78297	0.032	0.37	3.42909e-29	23	Mono	MTHFD2
MLLT3.13	6.718e-32	-2.59615	0.016	0.344	4.01065e-29	23	Mono	MLLT3
DNMT3A.2	1.61792e-31	-1.25501	0.06	0.418	9.65899e-29	23	Mono	DNMT3A
CLEC2B.4	2.48226e-30	-1.79329	0.048	0.384	1.48191e-27	23	Mono	CLEC2B
CRHBP.20	2.67265e-30	-1.82938	0.073	0.416	1.59557e-27	23	Mono	CRHBP
CBLB	1.58377e-29	2.997	0.292	0.116	9.45508e-27	23	Mono	CBLB
EZH2.4	4.94123e-29	-1.74879	0.022	0.332	2.94992e-26	23	Mono	EZH2
GINS2.10	5.48315e-29	-1.93709	0.025	0.336	3.27344e-26	23	Mono	GINS2
GATA2.14	1.00776e-27	-2.43396	0.01	0.3	6.01632e-25	23	Mono	GATA2
ZWINT.11	1.7772e-27	-2.75619	0	0.28	1.06099e-24	23	Mono	ZWINT
FLT3.13	5.58927e-27	-1.54975	0.041	0.343	3.33679e-24	23	Mono	FLT3
CEBPA.5	2.01374e-26	2.80351	0.397	0.212	1.2022e-23	23	Mono	CEBPA
MYC.15	5.67757e-26	-1.651	0.051	0.351	3.38951e-23	23	Mono	MYC
HIST1H2BE.3	4.05766e-25	-2.06896	0.016	0.287	2.42242e-22	23	Mono	HIST1H2BE
POLE2.11	1.8507e-24	-2.07484	0.013	0.276	1.10487e-21	23	Mono	POLE2
DAPK1.8	3.63435e-24	-1.03342	0.067	0.368	2.1697e-21	23	Mono	DAPK1
CENPU.8	4.08371e-24	-1.70748	0.006	0.264	2.43797e-21	23	Mono	CENPU
MEX3B.5	1.02281e-23	-1.23519	0.06	0.351	6.10619e-21	23	Mono	MEX3B
EIF5B.2	3.59362e-23	-1.10881	0.022	0.282	2.14539e-20	23	Mono	EIF5B
TMEM97.4	3.8995e-23	-1.6537	0.01	0.261	2.328e-20	23	Mono	TMEM97
GATA1.19	9.26188e-23	-1.82935	0.038	0.303	5.52934e-20	23	Mono	GATA1
HIST1H2BD.3	1.11274e-22	-2.11905	0.022	0.278	6.64307e-20	23	Mono	HIST1H2BD
HOXB2.4	6.73024e-22	-1.436	0.035	0.294	4.01795e-19	23	Mono	HOXB2
MPL.16	2.18936e-21	-2.27924	0.022	0.263	1.30705e-18	23	Mono	MPL
SNHG20.1	4.27048e-21	1.01425	0.752	0.827	2.54948e-18	23	Mono	SNHG20
FAM30A.8	4.55569e-21	-2.11352	0.019	0.257	2.71975e-18	23	Mono	FAM30A
CCNB2.13	5.10496e-21	-1.90564	0.029	0.271	3.04766e-18	23	Mono	CCNB2
CDK2.2	1.09937e-20	-1.08395	0.051	0.311	6.56323e-18	23	Mono	CDK2
RPL31.4	2.90988e-17	-1.14154	0.324	0.627	1.7372e-14	23	Mono	RPL31
OSER1	4.09519e-17	-1.08577	0.041	0.262	2.44483e-14	23	Mono	OSER1
JUN.9	5.16086e-14	1.99057	0.39	0.269	3.08103e-11	23	Mono	JUN
HBB.19	1.45975e-11	-1.09256	0.692	0.569	8.71472e-09	23	Mono	HBB
TPM1.16	3.60027e-08	1.8981	0.397	0.358	2.14936e-05	23	Mono	TPM1
KLF4.13	0.000175853	1.11	0.178	0.318	0.104984	23	Mono	KLF4
PRDX4.3	0.00061962	1.63896	0.39	0.435	0.369913	23	Mono	PRDX4
CALU.1	0.0025697	1.76213	0.371	0.414	1	23	Mono	CALU
PHF1.6	0.00355758	1.40219	0.321	0.319	1	23	Mono	PHF1

## Sheet: Supplementary Data 5
Supplementary Data 5. Cluster annotation for CD34+ UMAP (manual and cell label transfer from Triana et al.)
CellID	Our manual annotation	Predicted annotation (Triana et al.)	Prediction_Score
midage14_cd34_GEX_844877	EryP-6	Erythroblast	1
midage14_cd34_GEX_679781	EryP-6	Erythroblast	1
midage14_cd34_GEX_655233	EryP-6	Erythroblast	0.921369
midage14_cd34_GEX_244070	EryP-6	Erythroblast	1
midage14_cd34_GEX_276221	EryP-6	Erythroblast	1
midage14_cd34_GEX_425755	EryP-6	Erythroblast	1
midage14_cd34_GEX_522842	EryP-5	Erythroblast	0.967465
midage14_cd34_GEX_390432	EryP-5	Erythroblast	0.92935
midage14_cd34_GEX_153865	EryP-5	Erythroblast	0.666511
midage14_cd34_GEX_773911	EryP-5	Early-Erythroblast	0.700234
midage14_cd34_GEX_571718	EryP-5	Erythroblast	0.964774
midage14_cd34_GEX_536044	EryP-3	Early-Erythroblast	0.593462
midage14_cd34_GEX_360928	EryP-5	Erythroblast	0.840051
midage14_cd34_GEX_764235	EryP-5	Erythroblast	0.865147
midage14_cd34_GEX_241774	EryP-5	Erythroblast	0.832055
midage14_cd34_GEX_245525	EryP-5	Erythroblast	0.860122
midage14_cd34_GEX_773544	EryP-5	Erythroblast	0.880859
midage14_cd34_GEX_73169	EryP-5	Erythroblast	0.955535
midage14_cd34_GEX_439130	EryP-5	Erythroblast	0.940361
midage14_cd34_GEX_807237	EryP-5	Erythroblast	0.812687
midage14_cd34_GEX_324638	EryP-4	Early-Erythroblast	0.513395
midage14_cd34_GEX_589018	EryP-5	Early-Erythroblast	0.5479
midage14_cd34_GEX_86707	EryP-6	Erythroblast	1
midage14_cd34_GEX_740911	EryP-5	Erythroblast	0.857035
midage14_cd34_GEX_608349	EryP-4	Early-Erythroblast	0.754703
midage14_cd34_GEX_508550	EryP-4	Early-Erythroblast	0.699517
midage14_cd34_GEX_395086	EryP-5	Erythroblast	0.917419
midage14_cd34_GEX_398540	EryP-5	Early-Erythroblast	0.69442
midage14_cd34_GEX_589804	EryP-5	Erythroblast	0.506507
midage14_cd34_GEX_30415	EryP-5	Early-Erythroblast	0.507062
midage14_cd34_GEX_229812	EryP-4	Early-Erythroblast	0.625732
midage14_cd34_GEX_810567	EryP-5	Erythroblast	0.683737
midage14_cd34_GEX_140495	EryP-5	Erythroblast	0.588899
midage14_cd34_GEX_299005	EryP-5	Erythroblast	0.851132
midage14_cd34_GEX_420144	EryP-5	Early-Erythroblast	0.693359
midage14_cd34_GEX_589291	EryP-4	CD34+ ERP	0.902437
midage14_cd34_GEX_69259	EryP-5	Erythroblast	0.824103
midage14_cd34_GEX_28739	Pre-/Pro-B	CD34+ Lymphoid UNK	0.814934
midage14_cd34_GEX_39783	GMP-1	CD34+ MultiLin	0.944836
midage14_cd34_GEX_58415	EryP-5	Early-Erythroblast	0.551501
midage14_cd34_GEX_522331	EryP-5	Erythroblast	0.777979
midage14_cd34_GEX_532616	EryP-5	Erythroblast	0.918898
midage14_cd34_GEX_425233	EryP-5	Erythroblast	0.799028
midage14_cd34_GEX_203778	GMP-1	CD34+ HSC-cycle	0.655944
midage14_cd34_GEX_649222	EryP-5	Erythroblast	0.909859
midage14_cd34_GEX_528353	EryP-2	CD34+ MKP	0.535847
midage14_cd34_GEX_865824	EryP-4	Erythroblast	0.573893
midage14_cd34_GEX_449629	EryP-5	Early-Erythroblast	0.729375
midage14_cd34_GEX_297670	EryP-5	Erythroblast	0.957948
midage14_cd34_GEX_597696	Eo/Baso/Mast-P	CD34+ MultiLin	0.461424
midage14_cd34_GEX_232795	EryP-4	Erythroblast	0.598366
midage14_cd34_GEX_2287	Pre-/Pro-B	CD34+ Lymphoid UNK	0.89859
midage14_cd34_GEX_281554	EryP-5	Erythroblast	0.697649
midage14_cd34_GEX_539663	EryP-5	Erythroblast	0.817223
midage14_cd34_GEX_280060	EryP-5	Erythroblast	0.492491
midage14_cd34_GEX_8098	EryP-5	Erythroblast	0.972953
midage14_cd34_GEX_865927	EryP-4	Early-Erythroblast	0.648153
midage14_cd34_GEX_16361	EryP-5	Erythroblast	0.889511
midage14_cd34_GEX_771408	EryP-5	Erythroblast	0.701433
midage14_cd34_GEX_449042	EryP-4	Early-Erythroblast	0.614637
midage14_cd34_GEX_238762	EryP-5	Erythroblast	0.619962
midage14_cd34_GEX_73872	EryP-2	CD34+ MEP	0.425725
midage14_cd34_GEX_821267	GMP-Neut	CD34+ MultiLin	0.985073
midage14_cd34_GEX_483287	EryP-4	Early-Erythroblast	0.634464
midage14_cd34_GEX_316090	EryP-2	CD34+ ERP-Early	0.353006
midage14_cd34_GEX_350969	EryP-5	Erythroblast	0.607009
midage14_cd34_GEX_26575	EryP-5	Erythroblast	0.80215
midage14_cd34_GEX_126282	Pre-/Pro-B	CD34+ Lymphoid UNK	0.877493
midage14_cd34_GEX_220957	EryP-5	Erythroblast	0.898587
midage14_cd34_GEX_781652	EryP-5	Erythroblast	0.915259
midage14_cd34_GEX_829480	MDP-2/Pre-DC	CD34+ MDP-2	0.61041
midage14_cd34_GEX_574522	MDP-2	Early-Erythroblast	0.730502
midage14_cd34_GEX_197425	EryP-5	Erythroblast	0.970552
midage14_cd34_GEX_16526	EryP-5	Erythroblast	0.52467
midage14_cd34_GEX_815697	EryP-3	Early-Erythroblast	0.759267
midage14_cd34_GEX_622379	EryP-5	Early-Erythroblast	0.500625
midage14_cd34_GEX_312654	EryP-5	Erythroblast	0.558963
midage14_cd34_GEX_835937	EryP-4	Early-Erythroblast	0.499043
midage14_cd34_GEX_800401	EryP-4	Early-Erythroblast	0.55307
midage14_cd34_GEX_429789	EryP-5	Erythroblast	0.841783
midage14_cd34_GEX_257611	EryP-5	Erythroblast	0.709885
midage14_cd34_GEX_775657	MDP-2/Pre-DC	CD34+ MDP-2	0.62347
midage14_cd34_GEX_220286	EryP-3	Early-Erythroblast	0.757459
midage14_cd34_GEX_522760	EryP-4	Erythroblast	0.749067
midage14_cd34_GEX_875042	EryP-6	Erythroblast	1
midage14_cd34_GEX_362118	EryP-4	Early-Erythroblast	0.662212
midage14_cd34_GEX_588933	EryP-3	Early-Erythroblast	0.824758
midage14_cd34_GEX_590186	EryP-4	CD34+ ERP	0.594924
midage14_cd34_GEX_509461	EryP-4	CD34+ ERP	0.813258
midage14_cd34_GEX_85762	EryP-5	Early-Erythroblast	0.688978
midage14_cd34_GEX_85701	MDP-2	Pre-Dendritic	0.778428
midage14_cd34_GEX_685990	Pre-/Pro-B	CD34+ MultiLin	0.624045
midage14_cd34_GEX_269093	EryP-5	Early-Erythroblast	0.574511
midage14_cd34_GEX_153700	EryP-5	Erythroblast	0.793463
midage14_cd34_GEX_791516	EryP-5	Early-Erythroblast	0.848457
midage14_cd34_GEX_660625	EryP-5	Erythroblast	0.515293
midage14_cd34_GEX_742840	EryP-5	Erythroblast	0.663871
midage14_cd34_GEX_697887	EryP-5	Erythroblast	0.749931
midage14_cd34_GEX_174906	EryP-5	Erythroblast	0.750361
midage14_cd34_GEX_105334	GMP-1	CD34+ MultiLin	0.983959
midage14_cd34_GEX_699469	EryP-4	Erythroblast	0.530735
midage14_cd34_GEX_397494	EryP-5	Erythroblast	0.717745
midage14_cd34_GEX_810796	EryP-5	Erythroblast	0.714705
midage14_cd34_GEX_275717	EryP-3	CD34+ ERP	0.621951
midage14_cd34_GEX_860102	EryP-5	Early-Erythroblast	0.560981
midage14_cd34_GEX_329734	EryP-5	Early-Erythroblast	0.570649
midage14_cd34_GEX_736472	EryP-3	Early-Erythroblast	0.904919
midage14_cd34_GEX_45256	EryP-5	Erythroblast	0.682963
midage14_cd34_GEX_607785	EryP-4	Early-Erythroblast	0.736516
midage14_cd34_GEX_174658	EryP-5	Erythroblast	0.89891
midage14_cd34_GEX_646006	MPP/LMPP	CD34+ HSC	0.450673
midage14_cd34_GEX_534967	GMP-1	CD34+ MultiLin	0.812754
midage14_cd34_GEX_346545	MDP-2	CD34+ MDP-2	0.78564
midage14_cd34_GEX_674394	EryP-5	Early-Erythroblast	0.51643
midage14_cd34_GEX_598851	EryP-5	Early-Erythroblast	0.528557
midage14_cd34_GEX_738981	MDP-2	CD34+ MultiLin	0.936956
midage14_cd34_GEX_89584	EryP-4	Early-Erythroblast	0.87675
midage14_cd34_GEX_502338	EryP-5	Erythroblast	0.757884
midage14_cd34_GEX_266537	EryP-5	Erythroblast	0.868552
midage14_cd34_GEX_150222	MDP-1	CD34+ MultiLin	1
midage14_cd34_GEX_591554	EryP-4	CD34+ ERP	0.736687
midage14_cd34_GEX_366255	EryP-2	CD34+ MKP	0.453974
midage14_cd34_GEX_207357	GMP-Neut	CD34+ MultiLin	0.871038
midage14_cd34_GEX_118931	EryP-4	Early-Erythroblast	0.47765
midage14_cd34_GEX_148886	EryP-5	Early-Erythroblast	0.520467
midage14_cd34_GEX_178375	EryP-5	Erythroblast	0.669614
midage14_cd34_GEX_849187	EryP-5	Erythroblast	0.887277
midage14_cd34_GEX_377763	EryP-3	Early-Erythroblast	0.552146
midage14_cd34_GEX_137193	EryP-4	Early-Erythroblast	0.547312
midage14_cd34_GEX_574951	EryP-5	Erythroblast	0.723782
midage14_cd34_GEX_44824	EryP-5	Erythroblast	0.597295
midage14_cd34_GEX_174848	EryP-3	Early-Erythroblast	0.695799
midage14_cd34_GEX_835032	EryP-2	CD34+ MEP	0.476406
midage14_cd34_GEX_807412	EryP-5	Erythroblast	0.895909
midage14_cd34_GEX_806521	EryP-5	Erythroblast	0.507943
midage14_cd34_GEX_878896	Pre-/Pro-B	CD34+ Lymphoid UNK	0.881667
midage14_cd34_GEX_617199	EryP-5	Early-Erythroblast	0.817998
midage14_cd34_GEX_8998	EryP-5	Erythroblast	0.593017
midage14_cd34_GEX_655943	EryP-5	Erythroblast	0.756404
midage14_cd34_GEX_436820	EryP-3	Early-Erythroblast	0.792653
midage14_cd34_GEX_545026	Eo/Baso/Mast-P	CD34+ ERP-Early	0.612503
midage14_cd34_GEX_50308	EryP-3	Early-Erythroblast	0.603183
midage14_cd34_GEX_161456	MDP-2	Pre-Dendritic	0.519847
midage14_cd34_GEX_278264	Pre-/Pro-B	CD34+ pre-B cycling	0.588812
midage14_cd34_GEX_357591	EryP-4	CD34+ ERP	0.791025
midage14_cd34_GEX_845416	EryP-5	Erythroblast	0.829108
midage14_cd34_GEX_740446	EryP-3	CD34+ ERP	0.723702
midage14_cd34_GEX_130160	MDP-2/Pre-DC	CD34+ ERP	0.647468
midage14_cd34_GEX_880849	EryP-4	CD34+ ERP	0.709855
midage14_cd34_GEX_836054	GMP-1	CD34+ MultiLin	0.926195
midage14_cd34_GEX_561651	EryP-5	Early-Erythroblast	0.682357
midage14_cd34_GEX_517919	EryP-5	Erythroblast	0.937365
midage14_cd34_GEX_3185	MDP-2	Pre-Dendritic	0.606812
midage14_cd34_GEX_199969	EryP-2	CD34+ MKP	0.60896
midage14_cd34_GEX_590843	GMP-1	CD34+ MultiLin	1
midage14_cd34_GEX_249423	EryP-5	Erythroblast	0.841206
midage14_cd34_GEX_117215	EryP-5	Early-Erythroblast	0.509064
midage14_cd34_GEX_434052	EryP-4	CD34+ ERP	0.492136
midage14_cd34_GEX_457706	Pre-/Pro-B	CD34+ MultiLin	0.36049
midage14_cd34_GEX_184756	Pre-/Pro-B	CD34+ MultiLin	0.651328
midage14_cd34_GEX_612738	EryP-2	CD34+ MEP	0.463428
midage14_cd34_GEX_246007	EryP-3	Early-Erythroblast	0.837682
midage14_cd34_GEX_637146	EryP-5	Erythroblast	0.714375
midage14_cd34_GEX_545049	MPP/LMPP	CD34+ HSC-cycle	0.40028
midage14_cd34_GEX_347131	EryP-3	Early-Erythroblast	0.872555
midage14_cd34_GEX_585456	Pre-/Pro-B	CD34+ MultiLin	0.649308
midage14_cd34_GEX_149792	EryP-2	CD34+ MKP	0.696025
midage14_cd34_GEX_209809	EryP-5	Erythroblast	0.644915
midage14_cd34_GEX_449071	EryP-2	CD34+ ERP	0.645535
midage14_cd34_GEX_149864	EryP-5	Erythroblast	0.71002
midage14_cd34_GEX_771444	MDP-2	CD34+ HSC-cycle	0.637038
midage14_cd34_GEX_736159	EryP-5	Erythroblast	0.895445
midage14_cd34_GEX_402252	EryP-3	Early-Erythroblast	0.683884
midage14_cd34_GEX_641472	EryP-2	CD34+ MKP	0.54535
midage14_cd34_GEX_8604	EryP-5	Erythroblast	0.542812
midage14_cd34_GEX_761670	EryP-5	Early-Erythroblast	0.550596
midage14_cd34_GEX_679507	EryP-5	Erythroblast	0.878891
midage14_cd34_GEX_346754	EryP-4	CD34+ ERP	0.565242
midage14_cd34_GEX_762822	MDP-2	Pre-Dendritic	0.667543
midage14_cd34_GEX_231361	EryP-3	CD34+ ERP	0.51535
midage14_cd34_GEX_119334	Pre-/Pro-B	CD34+ pre-B cycling	0.52551
midage14_cd34_GEX_243653	EryP-4	CD34+ ERP	0.716215
midage14_cd34_GEX_530586	GMP-Neut	CD34+ MultiLin	0.986218
midage14_cd34_GEX_182405	EryP-2	CD34+ MEP	0.416999
midage14_cd34_GEX_82235	MDP-1	CD34+ MultiLin	0.982359
midage14_cd34_GEX_651717	EryP-4	CD34+ ERP	0.796214
midage14_cd34_GEX_518605	EryP-4	CD34+ ERP	0.571438
midage14_cd34_GEX_180982	GMP-1	CD34+ MultiLin	1
midage14_cd34_GEX_346827	EryP-2	CD34+ ERP-Early	0.850804
midage14_cd34_GEX_839316	EryP-5	Early-Erythroblast	0.696138
midage14_cd34_GEX_736608	EryP-2	CD34+ ERP	0.651664
midage14_cd34_GEX_752140	MDP-2	CD34+ MultiLin	0.466649
midage14_cd34_GEX_419010	EryP-4	CD34+ ERP	0.480905
midage14_cd34_GEX_299181	EryP-2	CD34+ MEP	0.495497
midage14_cd34_GEX_831699	MDP-2	Pre-Dendritic	0.428058
midage14_cd34_GEX_625266	Pre-/Pro-B	CD34+ Lymphoid UNK	0.90554
midage14_cd34_GEX_110978	EryP-2	CD34+ MultiLin	0.425664
midage14_cd34_GEX_356755	GMP-1	CD34+ MultiLin	0.72581
midage14_cd34_GEX_739576	EryP-5	Erythroblast	0.800767
midage14_cd34_GEX_765689	MDP-1	CD34+ MultiLin	0.99223
midage14_cd34_GEX_608112	EryP-3	CD34+ ERP	0.707322
midage14_cd34_GEX_624840	GMP-1	CD34+ MultiLin	0.925947
midage14_cd34_GEX_57309	EryP-2	CD34+ MKP	0.519042
midage14_cd34_GEX_170873	EryP-5	Erythroblast	0.930195
midage14_cd34_GEX_261089	EryP-5	Erythroblast	0.497584
midage14_cd34_GEX_402871	EryP-3	Early-Erythroblast	0.512821
midage14_cd34_GEX_381501	EryP-5	Erythroblast	0.52388
midage14_cd34_GEX_161919	MDP-2	CD34+ MDP-2	0.678406
midage14_cd34_GEX_502147	MKP	CD34+ MEP	0.545308
midage14_cd34_GEX_740353	EryP-3	Early-Erythroblast	0.529058
midage14_cd34_GEX_169327	EryP-5	Early-Erythroblast	0.523943
midage14_cd34_GEX_86776	Pre-/Pro-B	CD34+ Lymphoid UNK	0.895055
midage14_cd34_GEX_145263	MDP-2/Pre-DC	CD34+ MDP-2	0.394401
midage14_cd34_GEX_107461	GMP-Neut	CD34+ MultiLin	0.930348
midage14_cd34_GEX_478226	EryP-5	Erythroblast	0.898397
midage14_cd34_GEX_173705	EryP-5	Erythroblast	0.731059
midage14_cd34_GEX_618627	MDP-1	CD34+ MultiLin	0.761966
midage14_cd34_GEX_269410	MDP-2/Pre-DC	CD34+ MDP-2	0.669017
midage14_cd34_GEX_134842	EryP-2	CD34+ MKP	0.7139
midage14_cd34_GEX_533693	EryP-2	CD34+ MEP	0.578872
midage14_cd34_GEX_370816	EryP-2	CD34+ ERP	0.573325
midage14_cd34_GEX_775305	EryP-4	Erythroblast	0.737133
midage14_cd34_GEX_231502	MDP-2/Pre-DC	CD34+ MDP-1	0.796965
midage14_cd34_GEX_166484	Pre-/Pro-B	CD34+ Lymphoid UNK	0.546632
midage14_cd34_GEX_829230	EryP-5	Early-Erythroblast	0.550582
midage14_cd34_GEX_545359	Pre-/Pro-B	Pro-B	0.358873
midage14_cd34_GEX_467889	EryP-3	Early-Erythroblast	0.666177
midage14_cd34_GEX_526860	Pre-/Pro-B	CD34+ MultiLin	0.351944
midage14_cd34_GEX_736956	EryP-3	Early-Erythroblast	0.588563
midage14_cd34_GEX_108609	MDP-1	CD34+ MultiLin	0.935077
midage14_cd34_GEX_850671	EryP-2	CD34+ MKP	0.702996
midage14_cd34_GEX_389756	EryP-2	CD34+ MEP	0.504728
midage14_cd34_GEX_733467	EryP-3	CD34+ ERP	0.784887
midage14_cd34_GEX_765174	EryP-3	Early-Erythroblast	0.724661
midage14_cd34_GEX_682047	EryP-5	Early-Erythroblast	0.695565
midage14_cd34_GEX_463860	GMP-1	CD34+ MultiLin	0.526127
midage14_cd34_GEX_272815	EryP-2	CD34+ MEP	0.461991
midage14_cd34_GEX_425880	EryP-2	CD34+ ERP-Early	0.506316
midage14_cd34_GEX_616268	EryP-5	Erythroblast	0.710564
midage14_cd34_GEX_283775	EryP-2	CD34+ ERP-Early	0.636583
midage14_cd34_GEX_671880	EryP-5	Erythroblast	0.881669
midage14_cd34_GEX_700876	EryP-2	CD34+ MEP	0.559386
midage14_cd34_GEX_820797	Eo/Baso/Mast-P	CD34+ MultiLin	0.676413
midage14_cd34_GEX_651006	Pre-/Pro-B	CD34+ Lymphoid UNK	0.466832
midage14_cd34_GEX_411606	GMP-1	CD34+ ERP	0.526967
midage14_cd34_GEX_834730	GMP-1	CD34+ MultiLin	0.475724
midage14_cd34_GEX_842228	MPP/LMPP	CD34+ HSC-cycle	0.644076
midage14_cd34_GEX_792042	EryP-5	Erythroblast	0.554983
midage14_cd34_GEX_462819	MDP-2/Pre-DC	CD34+ MDP-2	0.430244
midage14_cd34_GEX_663466	MDP-2	Pre-Dendritic	0.546857
midage14_cd34_GEX_582025	MKP	CD34+ MEP	0.717282
midage14_cd34_GEX_39619	EryP-4	CD34+ ERP	0.826407
midage14_cd34_GEX_222424	Pre-/Pro-B	Pro-B	0.434671
midage14_cd34_GEX_539882	EryP-4	Early-Erythroblast	0.487257
midage14_cd34_GEX_142856	EryP-3	Early-Erythroblast	0.685153
midage14_cd34_GEX_343427	EryP-5	Erythroblast	0.656066
midage14_cd34_GEX_460266	EryP-5	Early-Erythroblast	0.697083
midage14_cd34_GEX_774247	LyP	CD34+ MultiLin	0.588554
midage14_cd34_GEX_18794	GMP-1	CD34+ MultiLin	0.963628
midage14_cd34_GEX_107753	EryP-5	Erythroblast	0.662993
midage14_cd34_GEX_509667	EryP-5	Erythroblast	0.714075
midage14_cd34_GEX_294900	MDP-2	CD34+ MDP-2	0.698405
midage14_cd34_GEX_453648	MDP-2/Pre-DC	CD34+ MDP-1	0.547908
midage14_cd34_GEX_783158	MPP/LMPP	CD34+ MultiLin	0.488081
midage14_cd34_GEX_364619	MDP-2	CD34+ MultiLin	0.499515
midage14_cd34_GEX_348086	Pre-/Pro-B	CD34+ pre-B cycling	0.447857
midage14_cd34_GEX_822270	EryP-2	CD34+ MEP	0.398203
midage14_cd34_GEX_109521	GMP-1	CD34+ MultiLin	0.873024
midage14_cd34_GEX_470012	GMP-Neut	CD34+ MultiLin	0.734284
midage14_cd34_GEX_90731	EryP-5	Early-Erythroblast	0.823052
midage14_cd34_GEX_812650	MDP-1	CD34+ MultiLin	0.846981
midage14_cd34_GEX_610966	Eo/Baso/Mast-P	CD34+ ERP-Early	0.678421
midage14_cd34_GEX_722863	EryP-3	CD34+ ERP	0.658552
midage14_cd34_GEX_203608	Pre-/Pro-B	CD34+ pre-B cycling	0.404488
midage14_cd34_GEX_772640	MPP/LMPP	CD34+ HSC-cycle	0.898517
midage14_cd34_GEX_400312	MDP-1	CD34+ MultiLin	1
midage14_cd34_GEX_665765	EryP-4	Early-Erythroblast	0.727897
midage14_cd34_GEX_109486	EryP-5	Early-Erythroblast	0.741814
midage14_cd34_GEX_227530	EryP-3	Early-Erythroblast	0.659021
midage14_cd34_GEX_185615	Myelo-P	Pre-Dendritic	0.607119
midage14_cd34_GEX_146991	MDP-2	Pre-Dendritic	0.482762
midage14_cd34_GEX_450638	EryP-5	Early-Erythroblast	0.431657
midage14_cd34_GEX_720736	MDP-2	Pre-Dendritic	0.570918
midage14_cd34_GEX_443180	EryP-4	CD34+ ERP	0.739251
midage14_cd34_GEX_281253	EryP-3	Early-Erythroblast	0.744666
midage14_cd34_GEX_619775	MDP-2/Pre-DC	CD34+ MDP-2	0.486097
midage14_cd34_GEX_747761	MDP-2/Pre-DC	CD34+ MDP-1	0.612539
midage14_cd34_GEX_521682	GMP-1	CD34+ MultiLin	0.601099
midage14_cd34_GEX_620008	MKP	CD34+ MEP	0.862272
midage14_cd34_GEX_491443	GMP-1	CD34+ MultiLin	1
midage14_cd34_GEX_709970	GMP-Neut	CD34+ MultiLin	0.929482
midage14_cd34_GEX_704595	EryP-3	Early-Erythroblast	0.719174
midage14_cd34_GEX_531542	EryP-2	CD34+ MKP	0.523382
midage14_cd34_GEX_845892	GMP-1	CD34+ MultiLin	1
midage14_cd34_GEX_131453	EryP-5	Erythroblast	0.777299
midage14_cd34_GEX_764668	GMP-1	CD34+ MultiLin	1
midage14_cd34_GEX_162191	EryP-3	Early-Erythroblast	0.743925
midage14_cd34_GEX_624044	GMP-1	CD34+ MultiLin	0.489376
midage14_cd34_GEX_52838	EryP-4	Early-Erythroblast	0.819481
midage14_cd34_GEX_760056	EryP-3	Early-Erythroblast	0.664918
midage14_cd34_GEX_795837	MDP-2	CD34+ MDP-2	0.721821
midage14_cd34_GEX_418971	EryP-5	Erythroblast	0.710633
midage14_cd34_GEX_85639	EryP-2	CD34+ ERP-Early	0.500597
midage14_cd34_GEX_228270	MDP-1	CD34+ MultiLin	1
midage14_cd34_GEX_73313	GMP-Neut	CD34+ MultiLin	0.930591
midage14_cd34_GEX_30966	Pre-/Pro-B	Pro-B	0.362827
midage14_cd34_GEX_629504	EryP-5	Erythroblast	0.822347
midage14_cd34_GEX_497823	MDP-1	CD34+ MultiLin	0.994088
midage14_cd34_GEX_381513	Eo/Baso/Mast-P	CD34+ ERP-Early	0.638323
midage14_cd34_GEX_593064	MDP-2	CD34+ MultiLin	0.36725
midage14_cd34_GEX_565244	EryP-5	Early-Erythroblast	0.510533
midage14_cd34_GEX_148057	EryP-4	CD34+ ERP	0.644229
midage14_cd34_GEX_736997	GMP-1	CD34+ MultiLin	0.980914
midage14_cd34_GEX_547374	EryP-3	Early-Erythroblast	0.538979
midage14_cd34_GEX_583832	GMP-1	CD34+ MultiLin	0.727333
midage14_cd34_GEX_206759	EryP-3	CD34+ ERP	0.526461
midage14_cd34_GEX_191799	EryP-2	CD34+ MEP	0.702165
midage14_cd34_GEX_432379	EryP-4	Early-Erythroblast	0.771954
midage14_cd34_GEX_580384	EryP-2	CD34+ MEP	0.52178
midage14_cd34_GEX_868419	MDP-1	CD34+ MultiLin	1
midage14_cd34_GEX_787746	EryP-4	Early-Erythroblast	0.897649
midage14_cd34_GEX_401463	EryP-3	Early-Erythroblast	0.58871
midage14_cd34_GEX_578954	EryP-3	Early-Erythroblast	0.556018
midage14_cd34_GEX_855176	MDP-1	CD34+ MultiLin	0.978525
midage14_cd34_GEX_598601	EryP-4	CD34+ ERP	0.680105
midage14_cd34_GEX_774622	EryP-2	CD34+ MEP	0.493647
midage14_cd34_GEX_859533	MDP-2	Pre-Dendritic	0.412568
midage14_cd34_GEX_18545	MDP-2	Pre-Dendritic	0.459848
midage14_cd34_GEX_191564	EryP-3	Early-Erythroblast	0.71369
midage14_cd34_GEX_865569	EryP-3	CD34+ ERP-Early	0.574956
midage14_cd34_GEX_642966	EryP-5	Early-Erythroblast	0.515121
midage14_cd34_GEX_420930	EryP-2	CD34+ MKP	0.535625
midage14_cd34_GEX_518583	EryP-3	CD34+ ERP	0.491507
midage14_cd34_GEX_157449	EryP-5	Early-Erythroblast	0.505804
midage14_cd34_GEX_872557	EryP-5	Erythroblast	0.588801
midage14_cd34_GEX_769419	MDP-1	CD34+ MultiLin	1
midage14_cd34_GEX_734766	Pre-/Pro-B	CD34+ pre-B cycling	0.45876
midage14_cd34_GEX_589741	EryP-2	CD34+ ERP-Early	0.521538
midage14_cd34_GEX_716301	MKP	CD34+ MEP	0.636326
midage14_cd34_GEX_530136	EryP-3	Early-Erythroblast	0.704955
midage14_cd34_GEX_331814	EryP-3	Early-Erythroblast	0.43721
midage14_cd34_GEX_324557	EryP-4	CD34+ ERP-Early	0.672728
midage14_cd34_GEX_189155	EryP-3	CD34+ ERP	0.796947
midage14_cd34_GEX_156036	EryP-3	Early-Erythroblast	0.687527
midage14_cd34_GEX_80301	MKP	CD34+ MEP	0.668021
midage14_cd34_GEX_539954	MDP-2	CD34+ MultiLin	0.688954
midage14_cd34_GEX_341854	MDP-2	Pre-Dendritic	0.313488
midage14_cd34_GEX_232992	EryP-2	CD34+ MKP	0.655906
midage14_cd34_GEX_251823	EryP-5	Erythroblast	0.688969
midage14_cd34_GEX_442761	GMP-1	CD34+ HSC-cycle	0.722056
midage14_cd34_GEX_52246	EryP-3	CD34+ ERP	0.745826
midage14_cd34_GEX_113374	MDP-2/Pre-DC	CD34+ MultiLin	0.375303
midage14_cd34_GEX_214346	MPP/LMPP	CD34+ HSC-cycle	0.743308
midage14_cd34_GEX_793846	EryP-2	CD34+ ERP-Early	0.814048
midage14_cd34_GEX_673649	EryP-3	CD34+ ERP	0.562164
midage14_cd34_GEX_623049	MDP-2/Pre-DC	CD34+ MDP-1	0.566001
midage14_cd34_GEX_719056	MDP-2/Pre-DC	CD34+ MultiLin	0.853008
midage14_cd34_GEX_710899	MDP-2/Pre-DC	CD34+ MDP-1	0.821298
midage14_cd34_GEX_163920	GMP-1	CD34+ HSC-cycle	0.450859
midage14_cd34_GEX_55967	Eo/Baso/Mast-P	CD34+ ERP-Early	0.677999
midage14_cd34_GEX_250317	EryP-3	Early-Erythroblast	0.78935
midage14_cd34_GEX_147558	EryP-1	CD34+ ERP	0.5401
midage14_cd34_GEX_462031	Pre-/Pro-B	CD34+ Lymphoid UNK	0.633344
midage14_cd34_GEX_579537	MDP-2/Pre-DC	CD34+ MDP-1	0.644874
midage14_cd34_GEX_170025	GMP-1	CD34+ MultiLin	0.886056
midage14_cd34_GEX_544215	EryP-3	CD34+ ERP	0.746489
midage14_cd34_GEX_392398	GMP-1	CD34+ MultiLin	1
midage14_cd34_GEX_420855	EryP-2	CD34+ MEP	0.436862
midage14_cd34_GEX_33819	EryP-3	CD34+ ERP	0.620168
midage14_cd34_GEX_41779	EryP-3	CD34+ ERP	0.751209
midage14_cd34_GEX_423368	EryP-4	CD34+ ERP	0.752511
midage14_cd34_GEX_414228	EryP-3	Early-Erythroblast	0.799373
midage14_cd34_GEX_448895	EryP-1	CD34+ ERP-Early	0.773385
midage14_cd34_GEX_180492	EryP-3	CD34+ ERP-Early	0.626687
midage14_cd34_GEX_756045	EryP-3	CD34+ ERP	0.69089
midage14_cd34_GEX_363191	EryP-4	Early-Erythroblast	0.513537
midage14_cd34_GEX_779610	Pre-/Pro-B	CD34+ Lymphoid UNK	0.282111
midage14_cd34_GEX_622373	GMP-1	CD34+ MultiLin	0.965198
midage14_cd34_GEX_466799	EryP-3	CD34+ ERP	0.571842
midage14_cd34_GEX_819696	EryP-2	CD34+ MEP	0.593387
midage14_cd34_GEX_848837	GMP-1	CD34+ MultiLin	0.961616
midage14_cd34_GEX_452044	EryP-5	Erythroblast	0.693491
midage14_cd34_GEX_1089	MDP-2	Pre-Dendritic	0.515092
midage14_cd34_GEX_283220	MKP	CD34+ MEP	0.747062
midage14_cd34_GEX_576955	EryP-3	Early-Erythroblast	0.752769
midage14_cd34_GEX_836644	MDP-2	CD34+ MDP-2	0.56273
midage14_cd34_GEX_681539	MDP-2/Pre-DC	CD34+ MDP-1	0.722343
midage14_cd34_GEX_742662	GMP-Neut	CD34+ MultiLin	0.840279
midage14_cd34_GEX_264266	MDP-1	CD34+ MultiLin	0.957718
midage14_cd34_GEX_834547	MDP-2/Pre-DC	CD34+ MDP-1	0.539724
midage14_cd34_GEX_388506	Pre-/Pro-B	CD34+ pre-B cycling	0.643317
midage14_cd34_GEX_543267	GMP-Neut	CD34+ pre-B cycling	0.50269
midage14_cd34_GEX_534691	EryP-3	CD34+ ERP	0.797937
midage14_cd34_GEX_585529	MDP-2/Pre-DC	CD34+ MDP-1	0.736967
midage14_cd34_GEX_574121	GMP-Neut	CD34+ MultiLin	0.970115
midage14_cd34_GEX_450011	GMP-1	CD34+ MultiLin	0.898937
midage14_cd34_GEX_22527	MDP-2/Pre-DC	CD34+ MDP-1	0.668572
midage14_cd34_GEX_739955	EryP-3	Early-Erythroblast	0.543591
midage14_cd34_GEX_584436	EryP-3	Early-Erythroblast	0.662553
midage14_cd34_GEX_500868	GMP-1	CD34+ MultiLin	0.626498
midage14_cd34_GEX_410961	GMP-1	CD34+ MultiLin	1
midage14_cd34_GEX_111441	EryP-2	CD34+ ERP-Early	0.655754
midage14_cd34_GEX_586648	EryP-4	CD34+ ERP	0.9257
midage14_cd34_GEX_775428	GMP-1	CD34+ MultiLin	0.725022
midage14_cd34_GEX_199547	EryP-5	Erythroblast	0.709409
midage14_cd34_GEX_432247	GMP-1	CD34+ MultiLin	0.911747
midage14_cd34_GEX_474830	EryP-3	Early-Erythroblast	0.854457
midage14_cd34_GEX_236555	EryP-2	CD34+ MEP	0.4856
midage14_cd34_GEX_406138	MDP-2	Pre-Dendritic	0.405311
midage14_cd34_GEX_624083	EryP-2	CD34+ ERP-Early	0.739892
midage14_cd34_GEX_808578	EryP-3	Early-Erythroblast	0.546916
midage14_cd34_GEX_477178	EryP-3	CD34+ ERP	0.817974
midage14_cd34_GEX_553941	EryP-3	CD34+ ERP	0.674209
midage14_cd34_GEX_694539	MKP	CD34+ MKP	0.681069
midage14_cd34_GEX_32462	Pre-/Pro-B	Pro-B	0.601856
midage14_cd34_GEX_134792	GMP-1	CD34+ MultiLin	0.518829
midage14_cd34_GEX_269262	EryP-5	Erythroblast	0.555827
midage14_cd34_GEX_570114	EryP-4	CD34+ ERP	0.555036
midage14_cd34_GEX_404766	Pre-/Pro-B	CD34+ Lymphoid UNK	0.927088
midage14_cd34_GEX_28927	MPP/LMPP	CD34+ HSC	0.745901
midage14_cd34_GEX_364508	Pre-/Pro-B	CD34+ pre-B cycling	0.634469
midage14_cd34_GEX_621635	EryP-3	Early-Erythroblast	0.720043
midage14_cd34_GEX_227318	EryP-3	Early-Erythroblast	0.564255
midage14_cd34_GEX_131982	EryP-3	Early-Erythroblast	0.662969
midage14_cd34_GEX_410293	EryP-5	Erythroblast	0.654207
midage14_cd34_GEX_348958	LyP	CD34+ MultiLin	0.97229
midage14_cd34_GEX_535322	EryP-3	Erythroblast	0.61174
midage14_cd34_GEX_579677	EryP-2	CD34+ MKP	0.726875
midage14_cd34_GEX_91692	EryP-4	CD34+ ERP	0.624331
midage14_cd34_GEX_65140	EryP-3	Early-Erythroblast	0.52161
midage14_cd34_GEX_419203	EryP-3	Early-Erythroblast	0.696577
midage14_cd34_GEX_794028	MPP/LMPP	CD34+ HSC-cycle	0.945269
midage14_cd34_GEX_772016	Pre-/Pro-B	Pro-B	0.699277
midage14_cd34_GEX_615989	EryP-4	CD34+ ERP	0.841055
midage14_cd34_GEX_413598	EryP-2	CD34+ MEP	0.655844
midage14_cd34_GEX_661084	EryP-4	CD34+ ERP	0.804785
midage14_cd34_GEX_722638	EryP-4	CD34+ ERP	0.605021
midage14_cd34_GEX_444911	MPP/LMPP	CD34+ HSC-cycle	0.488938
midage14_cd34_GEX_578413	EryP-2	CD34+ MEP	0.744082
midage14_cd34_GEX_62707	Eo/Baso/Mast-P	CD34+ ERP-Early	0.858249
midage14_cd34_GEX_37498	EryP-4	CD34+ ERP	0.859605
midage14_cd34_GEX_339337	EryP-2	CD34+ MEP	0.517676
midage14_cd34_GEX_207780	EryP-3	Early-Erythroblast	0.793633
midage14_cd34_GEX_781443	MDP-2	CD34+ HSC-cycle	0.731102
midage14_cd34_GEX_714002	MDP-2/Pre-DC	CD34+ MDP-1	0.802862
midage14_cd34_GEX_444075	MDP-2/Pre-DC	CD34+ MDP-1	0.802271
midage14_cd34_GEX_277299	MDP-2	Pre-Dendritic	0.736483
midage14_cd34_GEX_623285	EryP-4	CD34+ ERP	0.818612
midage14_cd34_GEX_85121	MDP-1	CD34+ MultiLin	1
midage14_cd34_GEX_259029	EryP-3	Early-Erythroblast	0.608501
midage14_cd34_GEX_366411	Myelo-P	Eosinophil	0.635614
midage14_cd34_GEX_75267	EryP-2	CD34+ MKP	0.541101
midage14_cd34_GEX_22120	EryP-5	Erythroblast	0.917584
midage14_cd34_GEX_456703	EryP-3	Early-Erythroblast	0.64205
midage14_cd34_GEX_870814	EryP-3	CD34+ ERP	0.50332
midage14_cd34_GEX_165102	EryP-4	CD34+ ERP	0.539219
midage14_cd34_GEX_649881	EryP-2	CD34+ MEP	0.742016
midage14_cd34_GEX_267279	GMP-1	CD34+ MultiLin	0.414655
midage14_cd34_GEX_723932	EryP-2	CD34+ ERP-Early	0.930537
midage14_cd34_GEX_95917	EryP-2	CD34+ ERP-Early	0.869145
midage14_cd34_GEX_319600	GMP-Neut	CD34+ MultiLin	0.928948
midage14_cd34_GEX_755390	EryP-4	CD34+ ERP	0.77222
midage14_cd34_GEX_523999	GMP-Neut	CD34+ MultiLin	0.891274
midage14_cd34_GEX_349225	MDP-1	CD34+ MultiLin	0.934171
midage14_cd34_GEX_11522	EryP-5	Erythroblast	0.662249
midage14_cd34_GEX_340047	GMP-Neut	CD34+ MultiLin	0.635355
midage14_cd34_GEX_483786	EryP-3	Early-Erythroblast	0.806827
midage14_cd34_GEX_672549	EryP-3	Early-Erythroblast	0.75641
midage14_cd34_GEX_397786	MDP-1	CD34+ MultiLin	0.981055
midage14_cd34_GEX_727611	MDP-1	CD34+ MultiLin	0.643493
midage14_cd34_GEX_726267	MDP-1	CD34+ MultiLin	1
midage14_cd34_GEX_313555	EryP-2	CD34+ ERP-Early	0.794608
midage14_cd34_GEX_467549	EryP-4	CD34+ ERP-Early	0.616613
midage14_cd34_GEX_209431	GMP-Neut	CD34+ MultiLin	0.932004
midage14_cd34_GEX_736542	EryP-2	CD34+ MEP	0.422522
midage14_cd34_GEX_592321	MDP-1	CD34+ MultiLin	0.762103
midage14_cd34_GEX_14864	MDP-2/Pre-DC	CD34+ MDP-1	0.702006
midage14_cd34_GEX_843316	EryP-2	CD34+ ERP-Early	0.653749
midage14_cd34_GEX_25202	EryP-2	CD34+ MEP	0.537672
midage14_cd34_GEX_22580	EryP-3	Early-Erythroblast	0.822614
midage14_cd34_GEX_110382	EryP-3	Early-Erythroblast	0.583875
midage14_cd34_GEX_118983	EryP-5	Erythroblast	0.775232
midage14_cd34_GEX_808477	EryP-3	Early-Erythroblast	0.709327
midage14_cd34_GEX_461210	MDP-1	CD34+ MultiLin	0.786819
midage14_cd34_GEX_499019	MDP-2	Pre-Dendritic	0.533304
midage14_cd34_GEX_235815	MDP-2	CD34+ MDP-1	0.593564
midage14_cd34_GEX_492191	EryP-3	Early-Erythroblast	0.685797
midage14_cd34_GEX_385954	EryP-3	CD34+ ERP	0.70844
midage14_cd34_GEX_334659	EryP-5	Early-Erythroblast	0.756503
midage14_cd34_GEX_363149	GMP-1	CD34+ MultiLin	0.840453
midage14_cd34_GEX_819340	EryP-3	CD34+ ERP	0.898909
midage14_cd34_GEX_636583	EryP-3	Early-Erythroblast	0.88472
midage14_cd34_GEX_811418	EryP-4	CD34+ ERP	0.859564
midage14_cd34_GEX_680298	GMP-1	CD34+ MultiLin	0.547906
midage14_cd34_GEX_828422	EryP-3	CD34+ ERP	0.660788
midage14_cd34_GEX_525291	GMP-1	CD34+ MultiLin	0.729459
midage14_cd34_GEX_490461	EryP-3	CD34+ ERP	0.776289
midage14_cd34_GEX_608482	EryP-3	Erythroblast	0.509739
midage14_cd34_GEX_585443	EryP-3	Early-Erythroblast	0.665618
midage14_cd34_GEX_62747	MDP-1	CD34+ MultiLin	0.929055
midage14_cd34_GEX_319445	EryP-4	CD34+ ERP	0.54716
midage14_cd34_GEX_846285	EryP-5	CD34+ ERP	0.544026
midage14_cd34_GEX_367631	EryP-4	CD34+ ERP	0.819597
midage14_cd34_GEX_649942	Pre-/Pro-B	CD34+ Lymphoid UNK	0.418263
midage14_cd34_GEX_579513	EryP-2	CD34+ MEP	0.727205
midage14_cd34_GEX_366478	GMP-1	CD34+ MultiLin	0.616804
midage14_cd34_GEX_40426	GMP-1	CD34+ MultiLin	1
midage14_cd34_GEX_189447	EryP-2	CD34+ MEP	0.491203
midage14_cd34_GEX_863034	GMP-1	CD34+ MultiLin	0.442807
midage14_cd34_GEX_644762	GMP-1	CD34+ MultiLin	0.63966
midage14_cd34_GEX_744598	EryP-3	CD34+ ERP	0.877816
midage14_cd34_GEX_675751	GMP-1	CD34+ MultiLin	0.537497
midage14_cd34_GEX_170515	MDP-2	Pre-Dendritic	0.841925
midage14_cd34_GEX_102957	MDP-1	CD34+ MultiLin	0.567881
midage14_cd34_GEX_830206	EryP-3	CD34+ ERP-Early	0.574804
midage14_cd34_GEX_409424	EryP-2	CD34+ ERP-Early	0.490893
midage14_cd34_GEX_431733	GMP-1	CD34+ MultiLin	0.915344
midage14_cd34_GEX_6756	MDP-1	CD34+ ERP-Early	0.649396
midage14_cd34_GEX_819334	GMP-1	CD34+ MultiLin	0.754422
midage14_cd34_GEX_52049	MDP-2/Pre-DC	Pre-Dendritic	0.289923
midage14_cd34_GEX_509831	EryP-3	CD34+ ERP	0.666437
midage14_cd34_GEX_580856	EryP-3	Erythroblast	0.556933
midage14_cd34_GEX_617172	EryP-3	CD34+ ERP	0.845729
midage14_cd34_GEX_163723	MDP-1	CD34+ MultiLin	1
midage14_cd34_GEX_375771	MDP-1	CD34+ MultiLin	0.992915
midage14_cd34_GEX_180641	EryP-1	CD34+ ERP	0.751377
midage14_cd34_GEX_766165	MDP-1	CD34+ MultiLin	0.971225
midage14_cd34_GEX_42395	Pre-/Pro-B	CD34+ Lymphoid UNK	0.763605
midage14_cd34_GEX_77202	EryP-2	CD34+ ERP-Early	0.824636
midage14_cd34_GEX_765084	EryP-3	Early-Erythroblast	0.574862
midage14_cd34_GEX_649588	GMP-1	CD34+ HSC-cycle	0.834866
midage14_cd34_GEX_613174	GMP-1	CD34+ MultiLin	0.879521
midage14_cd34_GEX_727134	EryP-2	CD34+ MEP	0.621635
midage14_cd34_GEX_503771	EryP-3	Early-Erythroblast	0.730619
midage14_cd34_GEX_850013	MDP-1	CD34+ MultiLin	0.990972
midage14_cd34_GEX_276632	MDP-2/Pre-DC	CD34+ MDP-1	0.441431
midage14_cd34_GEX_421003	MDP-1	CD34+ MultiLin	1
midage14_cd34_GEX_791006	EryP-2	CD34+ ERP-Early	0.515341
midage14_cd34_GEX_243260	EryP-5	Erythroblast	0.509715
midage14_cd34_GEX_186022	EryP-4	CD34+ ERP	0.777382
midage14_cd34_GEX_74093	EryP-4	CD34+ ERP	0.76394
midage14_cd34_GEX_584517	EryP-3	CD34+ ERP	0.601959
midage14_cd34_GEX_394219	EryP-5	Erythroblast	0.707625
midage14_cd34_GEX_443749	GMP-1	CD34+ MultiLin	0.51351
midage14_cd34_GEX_527064	EryP-3	CD34+ ERP	0.696171
midage14_cd34_GEX_433932	EryP-4	CD34+ ERP	0.780791
midage14_cd34_GEX_276142	GMP-1	CD34+ MultiLin	0.652743
midage14_cd34_GEX_434710	MDP-2/Pre-DC	CD34+ MDP-2	0.612229
midage14_cd34_GEX_71678	EryP-1	CD34+ ERP	0.655128
midage14_cd34_GEX_631195	EryP-4	CD34+ ERP	0.853303
midage14_cd34_GEX_744859	MDP-2	Pre-Dendritic	0.541083
midage14_cd34_GEX_840620	MKP	CD34+ MEP	0.857999
midage14_cd34_GEX_354742	EryP-2	CD34+ MEP	0.626865
midage14_cd34_GEX_268741	EryP-2	CD34+ ERP-Early	0.758295
midage14_cd34_GEX_297741	EryP-4	Early-Erythroblast	0.60311
midage14_cd34_GEX_228033	GMP-1	CD34+ MultiLin	0.737331
midage14_cd34_GEX_465137	GMP-1	CD34+ HSC-cycle	0.644756
midage14_cd34_GEX_512799	MDP-2	Pre-Dendritic	0.480577
midage14_cd34_GEX_104342	EryP-3	Early-Erythroblast	0.588126
midage14_cd34_GEX_752845	EryP-3	Early-Erythroblast	0.656723
midage14_cd34_GEX_181824	MDP-1	CD34+ MultiLin	1
midage14_cd34_GEX_866206	Myelo-P	Pre-Dendritic	0.768742
midage14_cd34_GEX_106971	MDP-2/Pre-DC	CD34+ MDP-1	0.84634
midage14_cd34_GEX_212023	EryP-2	CD34+ ERP-Early	0.86793
midage14_cd34_GEX_846858	EryP-3	CD34+ ERP	0.783042
midage14_cd34_GEX_242318	EryP-4	Early-Erythroblast	0.761677
midage14_cd34_GEX_115215	GMP-1	CD34+ MultiLin	0.503741
midage14_cd34_GEX_713348	EryP-2	CD34+ MEP	0.540412
midage14_cd34_GEX_602401	MDP-1	CD34+ MultiLin	0.667229
midage14_cd34_GEX_855959	GMP-1	CD34+ HSC-cycle	0.652329
midage14_cd34_GEX_286876	EryP-4	CD34+ ERP	0.881801
midage14_cd34_GEX_871776	GMP-1	CD34+ MultiLin	1
midage14_cd34_GEX_250035	EryP-2	CD34+ MEP	0.541847
midage14_cd34_GEX_717107	EryP-4	CD34+ ERP	0.587858
midage14_cd34_GEX_134973	MDP-2	CD34+ MultiLin	0.920881
midage14_cd34_GEX_690847	EryP-3	CD34+ ERP	0.860012
midage14_cd34_GEX_722755	Pre-/Pro-B	CD34+ Lymphoid UNK	0.51625
midage14_cd34_GEX_462408	EryP-5	Erythroblast	0.640545
midage14_cd34_GEX_857197	EryP-1	CD34+ ERP	0.699789
midage14_cd34_GEX_583260	GMP-1	CD34+ MultiLin	1
midage14_cd34_GEX_525763	EryP-2	CD34+ ERP-Early	0.519915
midage14_cd34_GEX_778976	MDP-2	CD34+ MultiLin	0.807189
midage14_cd34_GEX_462916	GMP-1	CD34+ MultiLin	0.659439
midage14_cd34_GEX_174804	EryP-5	Early-Erythroblast	0.571561
midage14_cd34_GEX_602124	EryP-4	CD34+ ERP	0.789148
midage14_cd34_GEX_587380	EryP-2	CD34+ MEP	0.844908
midage14_cd34_GEX_600558	EryP-3	CD34+ ERP	0.855053
midage14_cd34_GEX_394133	MKP	CD34+ MEP	0.629798
midage14_cd34_GEX_852316	EryP-2	CD34+ ERP-Early	0.634683
midage14_cd34_GEX_131985	MDP-1	CD34+ MultiLin	0.957342
midage14_cd34_GEX_135957	EryP-3	CD34+ ERP	0.8007
midage14_cd34_GEX_179182	GMP-1	CD34+ HSC-cycle	0.564989
midage14_cd34_GEX_737738	MDP-2/Pre-DC	CD34+ MDP-2	0.572021
midage14_cd34_GEX_523308	MDP-2	CD34+ MDP-2	0.38841
midage14_cd34_GEX_89673	MPP/LMPP	CD34+ HSC-cycle	0.525282
midage14_cd34_GEX_432105	MDP-2/Pre-DC	CD34+ MDP-1	0.356857
midage14_cd34_GEX_160355	EryP-1	CD34+ ERP	0.663386
midage14_cd34_GEX_750413	EryP-2	CD34+ MKP	0.7025
midage14_cd34_GEX_321984	EryP-1	CD34+ ERP	0.519395
midage14_cd34_GEX_827106	Pre-/Pro-B	CD34+ Lymphoid UNK	0.779832
midage14_cd34_GEX_147514	MDP-1	CD34+ MultiLin	0.996726
midage14_cd34_GEX_328507	EryP-4	CD34+ ERP	0.496063
midage14_cd34_GEX_184110	MDP-2/Pre-DC	CD34+ MDP-1	0.837111
midage14_cd34_GEX_30718	EryP-3	CD34+ ERP	0.720734
midage14_cd34_GEX_440896	EryP-5	Early-Erythroblast	0.767841
midage14_cd34_GEX_370203	MDP-2	Pre-Dendritic	0.639793
midage14_cd34_GEX_91440	MPP/LMPP	CD34+ MultiLin	0.377358
midage14_cd34_GEX_252582	EryP-5	Early-Erythroblast	0.880026
midage14_cd34_GEX_41851	GMP-1	CD34+ MultiLin	0.96756
midage14_cd34_GEX_733199	EryP-3	Early-Erythroblast	0.671539
midage14_cd34_GEX_227455	EryP-4	Early-Erythroblast	0.62733
midage14_cd34_GEX_144233	MDP-1	CD34+ MultiLin	0.991587
midage14_cd34_GEX_831896	MDP-1	CD34+ MultiLin	0.956832
midage14_cd34_GEX_854162	EryP-2	CD34+ MEP	0.567849
midage14_cd34_GEX_268613	MDP-2	CD34+ MultiLin	0.512232
midage14_cd34_GEX_462706	MPP/LMPP	CD34+ HSC	0.697586
midage14_cd34_GEX_727088	EryP-3	Early-Erythroblast	0.761294
midage14_cd34_GEX_248304	EryP-3	CD34+ ERP	0.719914
midage14_cd34_GEX_737030	EryP-3	CD34+ ERP	0.646386
midage14_cd34_GEX_63363	EryP-3	Early-Erythroblast	0.50453
midage14_cd34_GEX_853853	EryP-2	CD34+ ERP	0.641724
midage14_cd34_GEX_355977	GMP-Neut	CD34+ MultiLin	0.995753
midage14_cd34_GEX_309617	EryP-4	CD34+ ERP	0.679593
midage14_cd34_GEX_155997	Pre-/Pro-B	CD34+ pre-B cycling	0.465192
midage14_cd34_GEX_758119	Pre-/Pro-B	Pro-B	0.697014
midage14_cd34_GEX_581462	EryP-3	CD34+ ERP	0.82358
midage14_cd34_GEX_236434	MDP-1	CD34+ MultiLin	0.977203
midage14_cd34_GEX_771646	MDP-1	CD34+ MultiLin	1
midage14_cd34_GEX_26113	MDP-2/Pre-DC	CD34+ MDP-1	0.783385
midage14_cd34_GEX_17653	MDP-2	CD34+ MDP-1	0.49447
midage14_cd34_GEX_375815	MDP-2/Pre-DC	CD34+ MDP-1	0.330867
midage14_cd34_GEX_689103	EryP-1	CD34+ ERP-Early	0.69203
midage14_cd34_GEX_676126	MDP-1	CD34+ MultiLin	1
midage14_cd34_GEX_211128	MDP-1	CD34+ MultiLin	0.943859
midage14_cd34_GEX_659391	MPP/LMPP	CD34+ MultiLin	0.858838
midage14_cd34_GEX_540794	GMP-1	CD34+ MultiLin	0.8918
midage14_cd34_GEX_791050	Pre-/Pro-B	CD34+ MultiLin	0.442718
midage14_cd34_GEX_697514	EryP-5	Early-Erythroblast	0.624973
midage14_cd34_GEX_855742	MDP-2	CD34+ MDP-2	0.490442
midage14_cd34_GEX_666454	EryP-2	CD34+ MKP	0.497091
midage14_cd34_GEX_865817	EryP-4	CD34+ ERP	0.591365
midage14_cd34_GEX_834370	EryP-1	CD34+ ERP	0.673005
midage14_cd34_GEX_434510	EryP-3	Early-Erythroblast	0.570039
midage14_cd34_GEX_883796	EryP-2	CD34+ ERP-Early	0.766373
midage14_cd34_GEX_354726	EryP-2	CD34+ MultiLin	0.897194
midage14_cd34_GEX_263232	MDP-2	Pre-Dendritic	0.636237
midage14_cd34_GEX_800737	EryP-4	CD34+ ERP	0.573774
midage14_cd34_GEX_539784	MDP-1	CD34+ ERP-Early	0.492916
midage14_cd34_GEX_216291	MDP-1	CD34+ MultiLin	1
midage14_cd34_GEX_103109	EryP-3	CD34+ ERP	0.833334
midage14_cd34_GEX_528689	GMP-1	CD34+ MultiLin	0.948176
midage14_cd34_GEX_614245	EryP-3	CD34+ ERP	0.47784
midage14_cd34_GEX_145773	EryP-3	Early-Erythroblast	0.572389
midage14_cd34_GEX_75115	MDP-2/Pre-DC	CD34+ MDP-1	0.765359
midage14_cd34_GEX_570202	EryP-4	Early-Erythroblast	0.578436
midage14_cd34_GEX_465884	EryP-2	CD34+ ERP	0.667468
midage14_cd34_GEX_699668	Pre-/Pro-B	Pro-B	0.346779
midage14_cd34_GEX_217173	EryP-4	Early-Erythroblast	0.614945
midage14_cd34_GEX_821777	MDP-2	CD34+ MultiLin	0.950096
midage14_cd34_GEX_29183	EryP-1	CD34+ ERP-Early	0.83763
midage14_cd34_GEX_612317	MDP-2	Granulocytic-UNK	0.420424
midage14_cd34_GEX_542114	GMP-1	CD34+ MultiLin	0.961168
midage14_cd34_GEX_416854	EryP-3	CD34+ ERP	0.731182
midage14_cd34_GEX_257164	EryP-2	CD34+ MKP	0.553671
midage14_cd34_GEX_645500	EryP-3	Early-Erythroblast	0.751868
midage14_cd34_GEX_344645	EryP-3	CD34+ ERP	0.742258
midage14_cd34_GEX_764331	MDP-1	CD34+ MultiLin	0.901135
midage14_cd34_GEX_883730	EryP-2	CD34+ ERP-Early	0.928706
midage14_cd34_GEX_224012	EryP-3	Early-Erythroblast	0.577619
midage14_cd34_GEX_853200	EryP-4	Erythroblast	0.76889
midage14_cd34_GEX_132039	MDP-2	Pre-Dendritic	0.746984
midage14_cd34_GEX_426907	EryP-1	CD34+ ERP-Early	0.52328
midage14_cd34_GEX_760195	EryP-2	CD34+ ERP-Early	0.829486
midage14_cd34_GEX_596688	MDP-1	CD34+ MultiLin	1
midage14_cd34_GEX_226842	EryP-3	CD34+ ERP	0.902821
midage14_cd34_GEX_456059	GMP-Neut	CD34+ MultiLin	0.989411
midage14_cd34_GEX_594415	GMP-Neut	CD34+ MultiLin	0.934516
midage14_cd34_GEX_23791	EryP-2	CD34+ ERP-Early	0.910803
midage14_cd34_GEX_786986	EryP-2	CD34+ ERP-Early	0.637373
midage14_cd34_GEX_576691	EryP-4	CD34+ ERP	0.768353
midage14_cd34_GEX_215456	GMP-1	CD34+ HSC-cycle	0.684555
midage14_cd34_GEX_187426	MDP-2/Pre-DC	CD34+ MDP-1	0.794899
midage14_cd34_GEX_149628	GMP-1	CD34+ HSC-cycle	0.537026
midage14_cd34_GEX_83780	GMP-Neut	CD34+ MultiLin	0.938961
midage14_cd34_GEX_856359	EryP-1	CD34+ ERP-Early	0.803508
midage14_cd34_GEX_21409	EryP-4	Early-Erythroblast	0.726774
midage14_cd34_GEX_137372	EryP-4	CD34+ ERP	0.818254
midage14_cd34_GEX_435568	EryP-4	CD34+ ERP	0.803619
midage14_cd34_GEX_737015	EryP-2	CD34+ ERP	0.768878
midage14_cd34_GEX_369552	GMP-1	CD34+ MultiLin	0.994237
midage14_cd34_GEX_587290	MEP	CD34+ HSC	0.673702
midage14_cd34_GEX_721321	MDP-2	Eosinophil	0.542234
midage14_cd34_GEX_103795	EryP-3	CD34+ ERP	0.833381
midage14_cd34_GEX_207258	EryP-3	CD34+ ERP	0.686134
midage14_cd34_GEX_853445	EryP-1	CD34+ ERP	0.823745
midage14_cd34_GEX_393364	EryP-3	Early-Erythroblast	0.544449
midage14_cd34_GEX_95005	MDP-1	CD34+ MultiLin	0.825056
midage14_cd34_GEX_793402	MDP-2/Pre-DC	CD34+ MDP-1	0.935486
midage14_cd34_GEX_500421	EryP-3	Early-Erythroblast	0.56365
midage14_cd34_GEX_468806	MDP-1	CD34+ MultiLin	0.623127
midage14_cd34_GEX_194190	EryP-3	Early-Erythroblast	0.570388
midage14_cd34_GEX_240068	EryP-2	CD34+ ERP-Early	0.985413
midage14_cd34_GEX_404340	EryP-2	CD34+ ERP-Early	0.773534
midage14_cd34_GEX_130896	MDP-2	Pre-Dendritic	0.848645
midage14_cd34_GEX_164940	EryP-1	CD34+ ERP-Early	0.541974
midage14_cd34_GEX_452061	GMP-Neut	CD34+ MultiLin	0.953354
midage14_cd34_GEX_44946	EryP-1	CD34+ ERP	0.78823
midage14_cd34_GEX_307050	MKP	CD34+ MKP	0.527171
midage14_cd34_GEX_106729	EryP-3	CD34+ ERP	0.867261
midage14_cd34_GEX_356942	MDP-2	Pre-Dendritic	0.735428
midage14_cd34_GEX_106342	Pre-/Pro-B	CD34+ pre-B cycling	0.592376
midage14_cd34_GEX_680610	EryP-5	Erythroblast	0.584686
midage14_cd34_GEX_784639	Eo/Baso/Mast-P	CD34+ ERP-Early	0.663452
midage14_cd34_GEX_181274	MPP/LMPP	CD34+ MultiLin	0.637839
midage14_cd34_GEX_519595	EryP-3	CD34+ ERP-Early	0.525686
midage14_cd34_GEX_665006	EryP-4	CD34+ ERP	0.671376
midage14_cd34_GEX_429758	MDP-2	Pre-Dendritic	0.810468
midage14_cd34_GEX_841900	Pre-/Pro-B	CD34+ pre-B cycling	0.392037
midage14_cd34_GEX_653688	MKP	CD34+ MEP	0.88887
midage14_cd34_GEX_771123	MDP-2	CD34+ MDP-2	0.313811
midage14_cd34_GEX_140947	MDP-2/Pre-DC	CD34+ MDP-1	0.728358
midage14_cd34_GEX_197681	MDP-2	Granulocytic-UNK	0.377274
midage14_cd34_GEX_101105	EryP-2	CD34+ MEP	0.567825
midage14_cd34_GEX_190880	EryP-1	CD34+ ERP-Early	0.506802
midage14_cd34_GEX_267253	EryP-2	CD34+ ERP-Early	0.683073
midage14_cd34_GEX_579776	EryP-3	Early-Erythroblast	0.700541
midage14_cd34_GEX_178807	MDP-1	CD34+ MultiLin	0.987792
midage14_cd34_GEX_405567	EryP-2	CD34+ MEP	0.589536
midage14_cd34_GEX_104266	EryP-2	CD34+ MEP	0.639469
midage14_cd34_GEX_85730	EryP-3	Early-Erythroblast	0.832626
midage14_cd34_GEX_252452	EryP-2	CD34+ ERP	0.591352
midage14_cd34_GEX_6603	MEP	CD34+ ERP-Early	0.822295
midage14_cd34_GEX_618491	HSC/MPP	CD34+ HSC	0.640118
midage14_cd34_GEX_96925	EryP-4	CD34+ ERP	0.858337
midage14_cd34_GEX_63567	MDP-2	Pre-Dendritic	0.708479
midage14_cd34_GEX_248271	Pre-/Pro-B	Pro-B	0.536942
midage14_cd34_GEX_30822	MDP-2/Pre-DC	CD34+ MDP-2	0.508736
midage14_cd34_GEX_629825	EryP-2	CD34+ MEP	0.58426
midage14_cd34_GEX_763685	EryP-5	Erythroblast	0.957199
midage14_cd34_GEX_247013	EryP-1	CD34+ ERP-Early	0.735402
midage14_cd34_GEX_703373	EryP-2	CD34+ ERP-Early	0.812038
midage14_cd34_GEX_320573	EryP-5	Erythroblast	0.507198
midage14_cd34_GEX_164704	EryP-2	CD34+ ERP-Early	0.784634
midage14_cd34_GEX_811249	GMP-1	CD34+ MultiLin	0.953494
midage14_cd34_GEX_840321	Eo/Baso/Mast-P	CD34+ ERP-Early	0.83957
midage14_cd34_GEX_615206	EryP-3	CD34+ ERP-Early	0.707265
midage14_cd34_GEX_782698	EryP-5	Erythroblast	0.724259
midage14_cd34_GEX_342406	MDP-1	CD34+ MultiLin	0.953548
midage14_cd34_GEX_648482	Pre-/Pro-B	CD34+ pre-B cycling	0.47354
midage14_cd34_GEX_357249	Pre-/Pro-B	Pro-B	0.389319
midage14_cd34_GEX_401994	EryP-3	Early-Erythroblast	0.474155
midage14_cd34_GEX_316990	EryP-3	CD34+ ERP	0.789518
midage14_cd34_GEX_190326	MDP-2/Pre-DC	CD34+ MDP-1	0.880663
midage14_cd34_GEX_451846	EryP-4	Early-Erythroblast	0.516212
midage14_cd34_GEX_60627	EryP-3	Early-Erythroblast	0.599395
midage14_cd34_GEX_362262	MDP-2/Pre-DC	CD34+ MDP-1	0.649956
midage14_cd34_GEX_493631	EryP-4	CD34+ ERP	0.852871
midage14_cd34_GEX_340003	Pre-/Pro-B	Pro-B	0.822697
midage14_cd34_GEX_88712	MDP-2	CD34+ MDP-2	0.458312
midage14_cd34_GEX_672574	EryP-3	CD34+ ERP	0.739327
midage14_cd34_GEX_626974	GMP-1	CD34+ HSC-cycle	0.942385
midage14_cd34_GEX_342588	GMP-1	CD34+ MultiLin	0.943421
midage14_cd34_GEX_431702	EryP-3	CD34+ ERP	0.691321
midage14_cd34_GEX_810814	MDP-2/Pre-DC	CD34+ MDP-1	0.440862
midage14_cd34_GEX_181832	EryP-3	Early-Erythroblast	0.628282
midage14_cd34_GEX_676468	MDP-2/Pre-DC	CD34+ MDP-1	0.880502
midage14_cd34_GEX_323032	MDP-2	CD34+ MDP-2	0.518501
midage14_cd34_GEX_821688	MKP	CD34+ MKP	0.560869
midage14_cd34_GEX_376370	GMP-1	CD34+ HSC-cycle	0.956189
midage14_cd34_GEX_300955	MDP-1	CD34+ MultiLin	0.988254
midage14_cd34_GEX_408603	EryP-3	Early-Erythroblast	0.745116
midage14_cd34_GEX_1137	MKP	CD34+ MEP	0.570674
midage14_cd34_GEX_742039	EryP-3	CD34+ ERP	0.516805
midage14_cd34_GEX_363922	EryP-3	CD34+ ERP	0.615665
midage14_cd34_GEX_582911	MDP-2	Pre-Dendritic	0.47217
midage14_cd34_GEX_197336	EryP-2	CD34+ ERP-Early	0.775238
midage14_cd34_GEX_637608	EryP-3	CD34+ ERP-Early	0.626853
midage14_cd34_GEX_398679	MDP-1	CD34+ MultiLin	0.477858
midage14_cd34_GEX_689222	EryP-4	CD34+ ERP	0.692254
midage14_cd34_GEX_86123	EryP-3	CD34+ ERP	0.703649
midage14_cd34_GEX_59831	GMP-1	CD34+ pre-B cycling	0.779651
midage14_cd34_GEX_748298	MDP-2/Pre-DC	CD34+ MDP-1	0.891815
midage14_cd34_GEX_648357	EryP-2	CD34+ ERP-Early	0.934365
midage14_cd34_GEX_362292	EryP-2	CD34+ ERP-Early	0.91851
midage14_cd34_GEX_434224	EryP-1	CD34+ ERP-Early	0.695764
midage14_cd34_GEX_230366	GMP-1	CD34+ MultiLin	0.917994
midage14_cd34_GEX_707250	EryP-2	CD34+ ERP-Early	0.819822
midage14_cd34_GEX_547779	MDP-2/Pre-DC	CD34+ MDP-1	0.702696
midage14_cd34_GEX_757786	EryP-5	Early-Erythroblast	0.653545
midage14_cd34_GEX_779861	EryP-2	CD34+ ERP-Early	0.897178
midage14_cd34_GEX_187343	MDP-1	CD34+ MultiLin	0.993305
midage14_cd34_GEX_530841	EryP-5	Early-Erythroblast	0.583758
midage14_cd34_GEX_674368	MDP-2/Pre-DC	CD34+ MDP-1	0.703716
midage14_cd34_GEX_402536	EryP-4	CD34+ ERP	0.754933
midage14_cd34_GEX_278177	MPP/LMPP	CD34+ HSC	0.901241
midage14_cd34_GEX_89934	EryP-5	Early-Erythroblast	0.641321
midage14_cd34_GEX_137886	MDP-2/Pre-DC	CD34+ MDP-1	0.659256
midage14_cd34_GEX_196089	EryP-3	CD34+ ERP	0.583665
midage14_cd34_GEX_697864	MPP/LMPP	CD34+ HSC-cycle	0.475112
midage14_cd34_GEX_510643	MKP	CD34+ MKP	0.508505
midage14_cd34_GEX_200578	EryP-2	CD34+ MEP	0.680621
midage14_cd34_GEX_186826	EryP-3	CD34+ ERP	0.67803
midage14_cd34_GEX_74494	EryP-3	CD34+ ERP	0.786307
midage14_cd34_GEX_659444	GMP-1	CD34+ MultiLin	0.511625
midage14_cd34_GEX_663957	MPP/LMPP	CD34+ HSC-cycle	0.848062
midage14_cd34_GEX_443508	MKP	CD34+ MEP	0.631579
midage14_cd34_GEX_532896	EryP-5	Erythroblast	0.74391
midage14_cd34_GEX_526977	GMP-1	CD34+ MEP	0.616526
midage14_cd34_GEX_157442	EryP-3	Early-Erythroblast	0.710335
midage14_cd34_GEX_872073	GMP-1	CD34+ MultiLin	0.589227
midage14_cd34_GEX_462222	MDP-2/Pre-DC	CD34+ MDP-1	0.534685
midage14_cd34_GEX_572561	MDP-2/Pre-DC	CD34+ MDP-1	0.580327
midage14_cd34_GEX_30649	MDP-1	CD34+ MultiLin	0.882619
midage14_cd34_GEX_514379	EryP-2	CD34+ MEP	0.842319
midage14_cd34_GEX_559387	EryP-3	CD34+ ERP-Early	0.734532
midage14_cd34_GEX_311395	MDP-1	CD34+ MultiLin	0.980064
midage14_cd34_GEX_400704	EryP-3	CD34+ ERP	0.659184
midage14_cd34_GEX_365331	EryP-4	CD34+ ERP	0.672482
midage14_cd34_GEX_691295	MDP-2	Pre-Dendritic	0.539573
midage14_cd34_GEX_336354	MDP-1	CD34+ MultiLin	1
midage14_cd34_GEX_58556	EryP-4	Erythroblast	0.730522
midage14_cd34_GEX_130785	MDP-2	CD34+ MultiLin	0.935655
midage14_cd34_GEX_43012	EryP-1	CD34+ ERP	0.720245
midage14_cd34_GEX_782386	GMP-1	CD34+ MultiLin	0.788656
midage14_cd34_GEX_330874	MDP-2/Pre-DC	CD34+ MDP-2	0.637842
midage14_cd34_GEX_149748	GMP-Neut	CD34+ MultiLin	0.900891
midage14_cd34_GEX_131176	EryP-3	CD34+ ERP	0.66282
midage14_cd34_GEX_586015	EryP-2	CD34+ ERP-Early	0.57445
midage14_cd34_GEX_289102	EryP-2	CD34+ MEP	0.375104
midage14_cd34_GEX_111553	EryP-1	CD34+ ERP-Early	0.666814
midage14_cd34_GEX_829598	EryP-1	CD34+ ERP	0.715966
midage14_cd34_GEX_864264	MDP-1	CD34+ MultiLin	0.810918
midage14_cd34_GEX_679257	EryP-3	CD34+ ERP	0.827247
midage14_cd34_GEX_710327	EryP-2	CD34+ MEP	0.822658
midage14_cd34_GEX_326105	EryP-3	CD34+ ERP	0.789426
midage14_cd34_GEX_103082	MPP/LMPP	CD34+ MultiLin	0.51314
midage14_cd34_GEX_299116	EryP-2	CD34+ ERP-Early	0.900696
midage14_cd34_GEX_131411	GMP-1	CD34+ MultiLin	0.93763
midage14_cd34_GEX_695851	EryP-2	CD34+ ERP-Early	0.832388
midage14_cd34_GEX_715154	GMP-1	CD34+ MultiLin	0.802426
midage14_cd34_GEX_670138	EryP-2	CD34+ ERP-Early	0.465323
midage14_cd34_GEX_649692	MKP	CD34+ MKP	0.615788
midage14_cd34_GEX_596272	MDP-1	CD34+ MultiLin	0.97847
midage14_cd34_GEX_188692	EryP-1	CD34+ ERP-Early	0.644886
midage14_cd34_GEX_514665	GMP-1	CD34+ HSC-cycle	0.970993
midage14_cd34_GEX_127824	EryP-5	Early-Erythroblast	0.512041
midage14_cd34_GEX_782043	GMP-Neut	CD34+ MultiLin	0.747056
midage14_cd34_GEX_159117	EryP-3	CD34+ ERP	0.648811
midage14_cd34_GEX_86744	EryP-5	Erythroblast	0.554696
midage14_cd34_GEX_96196	MKP	CD34+ MEP	0.552515
midage14_cd34_GEX_603405	EryP-4	CD34+ ERP	0.905339
midage14_cd34_GEX_631145	EryP-2	CD34+ ERP-Early	0.78372
midage14_cd34_GEX_873983	EryP-3	CD34+ ERP	0.68966
midage14_cd34_GEX_207739	GMP-1	CD34+ ERP-Early	0.52872
midage14_cd34_GEX_366922	EryP-3	Early-Erythroblast	0.551788
midage14_cd34_GEX_170026	EryP-3	Erythroblast	0.623706
midage14_cd34_GEX_769152	EryP-3	CD34+ ERP	0.727377
midage14_cd34_GEX_101260	MKP	CD34+ MEP	0.607289
midage14_cd34_GEX_791016	GMP-1	CD34+ MultiLin	0.826681
midage14_cd34_GEX_759515	EryP-4	CD34+ ERP	0.630583
midage14_cd34_GEX_398724	EryP-2	CD34+ MEP	0.760239
midage14_cd34_GEX_738146	GMP-1	CD34+ HSC-cycle	0.653553
midage14_cd34_GEX_89974	MDP-2	Pre-Dendritic	0.47265
midage14_cd34_GEX_93296	GMP-1	CD34+ HSC-cycle	0.579827
midage14_cd34_GEX_64137	MDP-2	Pre-Dendritic	0.774525
midage14_cd34_GEX_488987	EryP-6	Erythroblast	0.806859
midage14_cd34_GEX_84721	EryP-4	Erythroblast	0.574579
midage14_cd34_GEX_65881	GMP-1	CD34+ MultiLin	0.942191
midage14_cd34_GEX_302109	MDP-2/Pre-DC	CD34+ MDP-1	0.398514
midage14_cd34_GEX_850075	MPP/LMPP	CD34+ MultiLin	0.624699
midage14_cd34_GEX_348375	EryP-5	Erythroblast	0.976966
midage14_cd34_GEX_387315	EryP-3	Early-Erythroblast	0.625218
midage14_cd34_GEX_314593	GMP-1	CD34+ MultiLin	0.606526
midage14_cd34_GEX_86159	Pre-/Pro-B	Pro-B	0.413944
midage14_cd34_GEX_146604	EryP-4	CD34+ ERP	0.650396
midage14_cd34_GEX_317446	EryP-2	CD34+ ERP-Early	0.565907
midage14_cd34_GEX_648128	EryP-3	Erythroblast	0.513689
midage14_cd34_GEX_232019	MDP-2/Pre-DC	CD34+ MDP-2	0.595945
midage14_cd34_GEX_683285	EryP-3	Early-Erythroblast	0.712227
midage14_cd34_GEX_188019	EryP-3	CD34+ ERP	0.687482
midage14_cd34_GEX_809529	EryP-4	CD34+ ERP	0.761303
midage14_cd34_GEX_602363	EryP-3	CD34+ ERP	0.745333
midage14_cd34_GEX_592981	EryP-3	Early-Erythroblast	0.575447
midage14_cd34_GEX_850432	MKP	CD34+ ERP-Early	0.561787
midage14_cd34_GEX_482610	EryP-2	CD34+ MKP	0.6014
midage14_cd34_GEX_703974	MDP-1	CD34+ MultiLin	0.873292
midage14_cd34_GEX_140476	EryP-3	CD34+ ERP	0.739635
midage14_cd34_GEX_671506	MDP-2	Pre-Dendritic	0.755805
midage14_cd34_GEX_716143	MDP-1	CD34+ MultiLin	0.951783
midage14_cd34_GEX_366555	Myelo-P	Pre-Dendritic	0.861515
midage14_cd34_GEX_772454	Pre-/Pro-B	Pro-B	0.811479
midage14_cd34_GEX_635313	EryP-2	CD34+ MKP	0.579491
midage14_cd34_GEX_387263	GMP-1	CD34+ MultiLin	1
midage14_cd34_GEX_861890	EryP-2	CD34+ MEP	0.584698
midage14_cd34_GEX_593369	EryP-2	CD34+ ERP-Early	0.914441
midage14_cd34_GEX_329968	EryP-3	CD34+ ERP	0.75447
midage14_cd34_GEX_273432	MDP-1	CD34+ MultiLin	0.948108
midage14_cd34_GEX_828985	EryP-2	CD34+ MEP	0.696195
midage14_cd34_GEX_281121	EryP-3	CD34+ ERP	0.870054
midage14_cd34_GEX_468291	Pre-/Pro-B	Pro-B	0.914578
midage14_cd34_GEX_682654	EryP-3	CD34+ ERP	0.704831
midage14_cd34_GEX_273636	EryP-3	CD34+ ERP	0.568618
midage14_cd34_GEX_121429	EryP-3	CD34+ ERP	0.825491
midage14_cd34_GEX_18415	MDP-2/Pre-DC	CD34+ MDP-1	0.739159
midage14_cd34_GEX_178736	Eo/Baso/Mast-P	CD34+ ERP-Early	0.859412
midage14_cd34_GEX_89900	EryP-3	CD34+ ERP	0.695687
midage14_cd34_GEX_450852	MPP/LMPP	CD34+ MultiLin	0.627996
midage14_cd34_GEX_830382	EryP-2	CD34+ ERP-Early	0.627746
midage14_cd34_GEX_182757	MDP-1	CD34+ MultiLin	0.950805
midage14_cd34_GEX_468512	EryP-3	CD34+ ERP-Early	0.758257
midage14_cd34_GEX_547242	EryP-2	CD34+ MKP	0.545593
midage14_cd34_GEX_436769	EryP-3	CD34+ ERP	0.862612
midage14_cd34_GEX_108066	MPP/LMPP	CD34+ HSC-cycle	0.613918
midage14_cd34_GEX_34417	EryP-4	Erythroblast	0.564661
midage14_cd34_GEX_21247	MPP/LMPP	CD34+ HSC-cycle	0.610544
midage14_cd34_GEX_164219	GMP-1	CD34+ MultiLin	0.470605
midage14_cd34_GEX_166217	EryP-3	Early-Erythroblast	0.838824
midage14_cd34_GEX_831214	Pre-/Pro-B	CD34+ pre-B cycling	0.827282
midage14_cd34_GEX_75223	MDP-2/Pre-DC	CD34+ MDP-1	0.783583
midage14_cd34_GEX_32884	LyP	CD34+ LMPP	0.648736
midage14_cd34_GEX_713664	MDP-2	CD34+ MultiLin	0.406081
midage14_cd34_GEX_825036	MDP-1	CD34+ MultiLin	0.967066
midage14_cd34_GEX_317574	EryP-2	CD34+ MEP	0.800361
midage14_cd34_GEX_588335	EryP-3	CD34+ ERP	0.755879
midage14_cd34_GEX_757664	Pre-/Pro-B	Pro-B	0.748739
midage14_cd34_GEX_436161	EryP-2	CD34+ ERP-Early	0.827963
midage14_cd34_GEX_424297	Pre-/Pro-B	Pro-B	0.919597
midage14_cd34_GEX_709448	EryP-3	CD34+ ERP	0.815309
midage14_cd34_GEX_365220	LyP	CD34+ HSC	0.596231
midage14_cd34_GEX_222699	MDP-2	Pre-Dendritic	0.450526
midage14_cd34_GEX_87930	MDP-2/Pre-DC	Pre-Dendritic	0.316415
midage14_cd34_GEX_739937	EryP-2	CD34+ ERP-Early	0.821176
midage14_cd34_GEX_878888	GMP-1	CD34+ HSC-cycle	0.66401
midage14_cd34_GEX_416209	MDP-2/Pre-DC	CD34+ MDP-1	0.733848
midage14_cd34_GEX_855906	EryP-2	CD34+ ERP-Early	0.812802
midage14_cd34_GEX_349148	EryP-3	CD34+ ERP	0.592618
midage14_cd34_GEX_235692	GMP-1	CD34+ MultiLin	0.802618
midage14_cd34_GEX_316454	EryP-3	CD34+ ERP	0.539778
midage14_cd34_GEX_12878	EryP-3	Early-Erythroblast	0.822338
midage14_cd34_GEX_329149	EryP-3	Early-Erythroblast	0.682156
midage14_cd34_GEX_648491	MDP-1	CD34+ MultiLin	0.52433
midage14_cd34_GEX_451517	MDP-2	Pre-Dendritic	0.517771
midage14_cd34_GEX_202110	MDP-2/Pre-DC	CD34+ MDP-1	0.536421
midage14_cd34_GEX_357592	EryP-3	CD34+ ERP	0.622243
midage14_cd34_GEX_60365	LyP	CD34+ MultiLin	0.688545
midage14_cd34_GEX_250507	Pre-/Pro-B	CD34+ Lymphoid UNK	0.778807
midage14_cd34_GEX_341627	EryP-2	CD34+ ERP-Early	0.970976
midage14_cd34_GEX_865822	MKP	CD34+ MKP	0.741844
midage14_cd34_GEX_412765	GMP-1	CD34+ MultiLin	0.711576
midage14_cd34_GEX_146967	MDP-2	Pre-Dendritic	0.701205
midage14_cd34_GEX_804992	EryP-3	Early-Erythroblast	0.579043
midage14_cd34_GEX_592076	MDP-1	CD34+ MultiLin	0.977951
midage14_cd34_GEX_47726	EryP-1	CD34+ ERP-Early	0.542172
midage14_cd34_GEX_77639	MDP-2/Pre-DC	CD34+ MDP-1	0.92272
midage14_cd34_GEX_445068	GMP-1	CD34+ MultiLin	0.926389
midage14_cd34_GEX_535854	EryP-2	CD34+ ERP	0.781442
midage14_cd34_GEX_503930	EryP-3	CD34+ ERP-Early	0.562108
midage14_cd34_GEX_629748	GMP-1	CD34+ MultiLin	0.50341
midage14_cd34_GEX_178895	EryP-1	CD34+ ERP-Early	0.875909
midage14_cd34_GEX_255308	EryP-3	Early-Erythroblast	0.53885
midage14_cd34_GEX_3290	MDP-2/Pre-DC	CD34+ MDP-2	0.623106
midage14_cd34_GEX_777262	EryP-3	CD34+ ERP	0.780406
midage14_cd34_GEX_326214	EryP-3	Early-Erythroblast	0.562315
midage14_cd34_GEX_9679	MDP-1	CD34+ ERP-Early	0.689924
midage14_cd34_GEX_442214	MDP-2/Pre-DC	CD34+ MDP-1	0.683161
midage14_cd34_GEX_573198	MPP/LMPP	CD34+ HSC-cycle	0.975464
midage14_cd34_GEX_490516	Pre-/Pro-B	Pro-B	0.91705
midage14_cd34_GEX_442291	MPP/LMPP	CD34+ MultiLin	0.488115
midage14_cd34_GEX_732073	EryP-2	CD34+ ERP	0.73965
midage14_cd34_GEX_103762	GMP-1	CD34+ MultiLin	0.649108
midage14_cd34_GEX_354476	GMP-1	CD34+ MultiLin	0.465117
midage14_cd34_GEX_85786	EryP-4	CD34+ ERP	0.830505
midage14_cd34_GEX_813880	GMP-Neut	CD34+ MultiLin	0.82963
midage14_cd34_GEX_342395	EryP-1	CD34+ ERP-Early	0.813555
midage14_cd34_GEX_507926	EryP-2	CD34+ MEP	0.598845
midage14_cd34_GEX_272705	EryP-2	CD34+ MKP	0.555851
midage14_cd34_GEX_523803	EryP-3	CD34+ ERP	0.849551
midage14_cd34_GEX_43112	EryP-1	CD34+ ERP-Early	0.8928
midage14_cd34_GEX_606770	Pre-/Pro-B	CD34+ MultiLin	0.31424
midage14_cd34_GEX_527883	MKP	CD34+ MKP	0.611934
midage14_cd34_GEX_697240	EryP-2	CD34+ MEP	0.642456
midage14_cd34_GEX_745170	EryP-2	CD34+ ERP	0.586681
midage14_cd34_GEX_730367	MDP-2	Pre-Dendritic	0.731989
midage14_cd34_GEX_706283	GMP-1	CD34+ MultiLin	0.549007
midage14_cd34_GEX_744019	Pre-/Pro-B	Pro-B	0.675077
midage14_cd34_GEX_293102	EryP-2	CD34+ ERP-Early	0.729587
midage14_cd34_GEX_27742	EryP-1	CD34+ ERP-Early	0.994994
midage14_cd34_GEX_875790	EryP-4	Early-Erythroblast	0.556003
midage14_cd34_GEX_689030	EryP-1	CD34+ ERP-Early	0.764945
midage14_cd34_GEX_223705	EryP-3	CD34+ ERP	0.888301
midage14_cd34_GEX_765567	EryP-3	CD34+ ERP	0.784844
midage14_cd34_GEX_927	GMP-Neut	CD34+ MultiLin	0.80406
midage14_cd34_GEX_43991	EryP-2	CD34+ ERP-Early	0.665523
midage14_cd34_GEX_123404	GMP-1	CD34+ MultiLin	1
midage14_cd34_GEX_232480	GMP-1	CD34+ HSC-cycle	0.641616
midage14_cd34_GEX_693624	EryP-3	CD34+ ERP	0.711396
midage14_cd34_GEX_165960	GMP-1	CD34+ HSC-cycle	0.472002
midage14_cd34_GEX_132398	EryP-3	CD34+ ERP	0.778083
midage14_cd34_GEX_800650	MKP	CD34+ MKP	0.546122
midage14_cd34_GEX_192543	EryP-3	CD34+ ERP	0.757691
midage14_cd34_GEX_552757	MPP/LMPP	CD34+ MultiLin	0.640539
midage14_cd34_GEX_195644	GMP-1	CD34+ MultiLin	0.516072
midage14_cd34_GEX_756215	GMP-1	CD34+ MultiLin	1
midage14_cd34_GEX_448050	EryP-4	CD34+ ERP	0.87319
midage14_cd34_GEX_698036	EryP-3	CD34+ ERP	0.68514
midage14_cd34_GEX_669890	GMP-1	CD34+ MultiLin	0.872931
midage14_cd34_GEX_687368	EryP-3	CD34+ ERP	0.858816
midage14_cd34_GEX_191894	MDP-2/Pre-DC	CD34+ MDP-1	0.794537
midage14_cd34_GEX_363241	EryP-3	CD34+ ERP	0.787134
midage14_cd34_GEX_350590	EryP-2	CD34+ ERP-Early	0.943991
midage14_cd34_GEX_581001	MDP-2/Pre-DC	CD34+ MDP-2	0.592155
midage14_cd34_GEX_311635	EryP-3	CD34+ ERP	0.787569
midage14_cd34_GEX_604814	MDP-2/Pre-DC	CD34+ MDP-1	0.573954
midage14_cd34_GEX_355638	MKP	CD34+ MEP	0.857483
midage14_cd34_GEX_52968	MPP/LMPP	CD34+ HSC-cycle	0.414488
midage14_cd34_GEX_474894	EryP-4	CD34+ ERP	0.719586
midage14_cd34_GEX_662897	EryP-3	Early-Erythroblast	0.667266
midage14_cd34_GEX_145322	EryP-3	CD34+ ERP	0.881616
midage14_cd34_GEX_516208	EryP-1	CD34+ ERP-Early	0.796018
midage14_cd34_GEX_752248	EryP-2	CD34+ ERP-Early	0.69724
midage14_cd34_GEX_472760	GMP-1	CD34+ MultiLin	0.617993
midage14_cd34_GEX_618436	Pre-/Pro-B	CD34+ pre-B cycling	0.662863
midage14_cd34_GEX_689436	GMP-1	CD34+ HSC-cycle	0.444191
midage14_cd34_GEX_501605	MPP/LMPP	CD34+ MultiLin	0.552953
midage14_cd34_GEX_431431	GMP-1	CD34+ MultiLin	0.635307
midage14_cd34_GEX_383384	MDP-1	CD34+ MultiLin	0.953605
midage14_cd34_GEX_435712	Pre-/Pro-B	CD34+ Lymphoid UNK	0.368457
midage14_cd34_GEX_162064	MKP	CD34+ MEP	0.61851
midage14_cd34_GEX_82614	Pre-/Pro-B	Pro-B	0.476961
midage14_cd34_GEX_130484	EryP-3	CD34+ ERP	0.533483
midage14_cd34_GEX_52096	MDP-2	Pre-Dendritic	0.435364
midage14_cd34_GEX_571075	EryP-3	Early-Erythroblast	0.510165
midage14_cd34_GEX_671504	Eo/Baso/Mast-P	CD34+ ERP-Early	0.766857
midage14_cd34_GEX_331060	EryP-5	Early-Erythroblast	0.535747
midage14_cd34_GEX_715461	EryP-4	CD34+ ERP	0.691581
midage14_cd34_GEX_176200	EryP-5	Erythroblast	0.613631
midage14_cd34_GEX_199565	MKP	CD34+ MEP	0.902169
midage14_cd34_GEX_148463	EryP-1	CD34+ ERP-Early	0.879981
midage14_cd34_GEX_332770	EryP-2	CD34+ MKP	0.872436
midage14_cd34_GEX_492951	EryP-3	CD34+ ERP-Early	0.526913
midage14_cd34_GEX_604615	MDP-2	Pre-Dendritic	0.507243
midage14_cd34_GEX_867701	EryP-3	CD34+ ERP	0.901475
midage14_cd34_GEX_268270	GMP-1	CD34+ HSC-cycle	0.687602
midage14_cd34_GEX_649710	MPP/LMPP	CD34+ MultiLin	0.535647
midage14_cd34_GEX_237129	MKP	CD34+ ERP-Early	0.705154
midage14_cd34_GEX_159544	EryP-2	CD34+ ERP-Early	0.521749
midage14_cd34_GEX_431309	MKP	CD34+ ERP-Early	0.460968
midage14_cd34_GEX_502779	EryP-3	CD34+ ERP	0.823773
midage14_cd34_GEX_840973	Pre-/Pro-B	Pro-B	0.734556
midage14_cd34_GEX_572204	GMP-1	CD34+ MultiLin	0.616305
midage14_cd34_GEX_146631	MDP-2/Pre-DC	CD34+ MDP-1	0.722658
midage14_cd34_GEX_116778	MDP-2	Pre-Dendritic	0.664676
midage14_cd34_GEX_341531	MDP-2/Pre-DC	CD34+ MDP-2	0.785952
midage14_cd34_GEX_206529	MPP/LMPP	CD34+ HSC	0.836667
midage14_cd34_GEX_797744	EryP-2	CD34+ MEP	0.820706
midage14_cd34_GEX_294641	GMP-1	CD34+ HSC-cycle	0.66921
midage14_cd34_GEX_352276	EryP-1	CD34+ ERP-Early	0.887676
midage14_cd34_GEX_860264	MDP-1	CD34+ MultiLin	1
midage14_cd34_GEX_603031	MPP/LMPP	CD34+ HSC-cycle	0.757301
midage14_cd34_GEX_111065	MPP/LMPP	CD34+ HSC-cycle	0.379609
midage14_cd34_GEX_578707	Pre-/Pro-B	Pro-B	0.744933
midage14_cd34_GEX_41384	MPP/LMPP	CD34+ MultiLin	0.707483
midage14_cd34_GEX_646487	EryP-2	CD34+ MEP	0.715715
midage14_cd34_GEX_238177	EryP-3	CD34+ ERP	0.785217
midage14_cd34_GEX_514633	EryP-3	CD34+ ERP	0.885984
midage14_cd34_GEX_68206	EryP-5	Erythroblast	0.991176
midage14_cd34_GEX_678093	EryP-1	CD34+ ERP	0.844547
midage14_cd34_GEX_600116	EryP-2	CD34+ ERP-Early	0.844936
midage14_cd34_GEX_795310	EryP-3	CD34+ ERP	0.857618
midage14_cd34_GEX_683277	Eo/Baso/Mast-P	CD34+ ERP-Early	0.72084
midage14_cd34_GEX_120397	MDP-2/Pre-DC	CD34+ MDP-1	0.926627
midage14_cd34_GEX_879566	MKP	CD34+ MEP	0.377906
midage14_cd34_GEX_340170	EryP-3	CD34+ ERP	0.551099
midage14_cd34_GEX_733531	MPP/LMPP	CD34+ HSC-cycle	0.946185
midage14_cd34_GEX_371422	EryP-2	CD34+ ERP-Early	0.483493
midage14_cd34_GEX_225507	EryP-1	CD34+ ERP-Early	0.691453
midage14_cd34_GEX_406880	MKP	CD34+ MEP	0.921054
midage14_cd34_GEX_435354	EryP-3	Early-Erythroblast	0.490111
midage14_cd34_GEX_771924	EryP-3	CD34+ ERP	0.874415
midage14_cd34_GEX_285515	MDP-2	Pre-Dendritic	0.850838
midage14_cd34_GEX_23059	EryP-3	CD34+ ERP	0.856964
midage14_cd34_GEX_593137	EryP-1	CD34+ ERP-Early	0.789236
midage14_cd34_GEX_760290	EryP-2	CD34+ MEP	0.621704
midage14_cd34_GEX_254887	MDP-1	CD34+ MultiLin	0.701071
midage14_cd34_GEX_780655	EryP-3	Erythroblast	0.609835
midage14_cd34_GEX_754256	MPP/LMPP	CD34+ HSC-cycle	0.865426
midage14_cd34_GEX_627885	EryP-2	CD34+ MEP	0.721512
midage14_cd34_GEX_508956	EryP-3	CD34+ ERP	0.7932
midage14_cd34_GEX_33619	EryP-3	CD34+ ERP-Early	0.712121
midage14_cd34_GEX_77848	EryP-3	CD34+ ERP	0.895883
midage14_cd34_GEX_610619	MKP	CD34+ MEP	0.647252
midage14_cd34_GEX_421614	EryP-3	CD34+ ERP	0.793536
midage14_cd34_GEX_4278	EryP-2	CD34+ ERP-Early	0.622277
midage14_cd34_GEX_538504	EryP-3	CD34+ ERP	0.754345
midage14_cd34_GEX_611867	EryP-3	CD34+ ERP	0.781439
midage14_cd34_GEX_800594	MDP-2/Pre-DC	CD34+ MDP-1	0.723166
midage14_cd34_GEX_748452	Pre-/Pro-B	CD34+ pre-B cycling	0.551678
midage14_cd34_GEX_637852	EryP-3	CD34+ ERP	0.8687
midage14_cd34_GEX_606050	MDP-2/Pre-DC	CD34+ MDP-2	0.475918
midage14_cd34_GEX_845779	MDP-2/Pre-DC	Pre-Dendritic	0.412105
midage14_cd34_GEX_592278	EryP-2	CD34+ ERP-Early	0.851625
midage14_cd34_GEX_745197	EryP-3	CD34+ ERP	0.747793
midage14_cd34_GEX_123849	EryP-1	CD34+ ERP-Early	0.99119
midage14_cd34_GEX_655199	EryP-1	CD34+ ERP-Early	0.920962
midage14_cd34_GEX_577964	MDP-2/Pre-DC	CD34+ MDP-1	0.541379
midage14_cd34_GEX_668694	GMP-Neut	CD34+ MultiLin	0.730526
midage14_cd34_GEX_375935	MPP/LMPP	CD34+ HSC-cycle	0.501329
midage14_cd34_GEX_113667	MDP-2/Pre-DC	CD34+ MDP-1	0.865345
midage14_cd34_GEX_91010	MEP	CD34+ MEP	0.427953
midage14_cd34_GEX_506331	MDP-2/Pre-DC	CD34+ MDP-1	0.820904
midage14_cd34_GEX_266599	EryP-1	CD34+ ERP	0.637516
midage14_cd34_GEX_281728	MDP-1	CD34+ MultiLin	0.937943
midage14_cd34_GEX_70886	EryP-2	CD34+ MEP	0.649519
midage14_cd34_GEX_356769	EryP-1	CD34+ ERP-Early	0.977777
midage14_cd34_GEX_399146	GMP-1	CD34+ HSC-cycle	0.738899
midage14_cd34_GEX_246882	GMP-1	CD34+ HSC-cycle	0.960217
midage14_cd34_GEX_108377	MDP-1	CD34+ MultiLin	0.994434
midage14_cd34_GEX_708746	MDP-2/Pre-DC	CD34+ MDP-1	0.515467
midage14_cd34_GEX_802408	GMP-1	CD34+ MultiLin	0.987593
midage14_cd34_GEX_597966	MDP-1	CD34+ MultiLin	0.985169
midage14_cd34_GEX_125854	MDP-2/Pre-DC	CD34+ MDP-2	0.747986
midage14_cd34_GEX_642373	MDP-2/Pre-DC	CD34+ MDP-1	0.488838
midage14_cd34_GEX_13289	MDP-2/Pre-DC	CD34+ MDP-1	0.597621
midage14_cd34_GEX_63388	MDP-1	CD34+ HSC-cycle	0.56684
midage14_cd34_GEX_109011	MDP-2/Pre-DC	CD34+ MDP-1	0.622243
midage14_cd34_GEX_253433	EryP-3	CD34+ ERP	0.734539
midage14_cd34_GEX_833143	MPP/LMPP	CD34+ MultiLin	0.540304
midage14_cd34_GEX_408291	MDP-1	CD34+ MultiLin	1
midage14_cd34_GEX_174254	EryP-4	CD34+ ERP	0.819466
midage14_cd34_GEX_602377	EryP-3	CD34+ ERP	0.522255
midage14_cd34_GEX_322889	MPP/LMPP	CD34+ HSC	0.914208
midage14_cd34_GEX_570940	EryP-5	Erythroblast	0.47835
midage14_cd34_GEX_751462	EryP-5	Early-Erythroblast	0.485678
midage14_cd34_GEX_131564	MDP-2/Pre-DC	CD34+ MDP-2	0.723347
midage14_cd34_GEX_600869	EryP-3	CD34+ ERP	0.551572
midage14_cd34_GEX_168118	EryP-1	CD34+ ERP	0.817309
midage14_cd34_GEX_708930	MPP/LMPP	CD34+ MultiLin	0.677359
midage14_cd34_GEX_303137	EryP-1	CD34+ ERP	0.534807
midage14_cd34_GEX_527577	MDP-1	CD34+ MultiLin	0.97966
midage14_cd34_GEX_427061	EryP-3	CD34+ ERP	0.870358
midage14_cd34_GEX_623933	EryP-2	CD34+ ERP-Early	0.49773
midage14_cd34_GEX_230576	EryP-3	CD34+ ERP	0.514033
midage14_cd34_GEX_441541	EryP-3	CD34+ ERP-Early	0.686018
midage14_cd34_GEX_799962	EryP-3	Early-Erythroblast	0.61399
midage14_cd34_GEX_129683	Myelo-P	Pre-Dendritic	0.697469
midage14_cd34_GEX_235925	EryP-4	CD34+ ERP	0.640103
midage14_cd34_GEX_834720	GMP-1	CD34+ MultiLin	0.705348
midage14_cd34_GEX_120824	EryP-3	CD34+ ERP	0.875383
midage14_cd34_GEX_297132	MDP-2/Pre-DC	CD34+ MDP-1	0.425907
midage14_cd34_GEX_834420	LyP	CD34+ LMPP	0.505775
midage14_cd34_GEX_434034	MKP	CD34+ MEP	0.566292
midage14_cd34_GEX_116691	MPP/LMPP	CD34+ HSC	0.70831
midage14_cd34_GEX_86305	MDP-2/Pre-DC	CD34+ MDP-2	0.744553
midage14_cd34_GEX_525022	MEP	CD34+ ERP-Early	0.912669
midage14_cd34_GEX_561012	MPP/LMPP	CD34+ HSC-cycle	0.452242
midage14_cd34_GEX_794001	MKP	CD34+ MKP	0.536254
midage14_cd34_GEX_134352	EryP-2	CD34+ ERP-Early	0.436962
midage14_cd34_GEX_333846	MDP-2	Pre-Dendritic	0.384774
midage14_cd34_GEX_517245	MDP-2/Pre-DC	CD34+ MDP-1	0.498328
midage14_cd34_GEX_768040	MDP-1	CD34+ MultiLin	0.992644
midage14_cd34_GEX_526090	MDP-2/Pre-DC	CD34+ MDP-1	0.804385
midage14_cd34_GEX_391491	MDP-2/Pre-DC	CD34+ MDP-1	0.589364
midage14_cd34_GEX_105222	MEP	CD34+ ERP-Early	0.91128
midage14_cd34_GEX_609937	MDP-2/Pre-DC	CD34+ MDP-1	0.308201
midage14_cd34_GEX_322024	MDP-2	CD34+ MultiLin	0.958134
midage14_cd34_GEX_846631	EryP-3	CD34+ ERP	0.911492
midage14_cd34_GEX_131287	EryP-2	CD34+ ERP	0.281364
midage14_cd34_GEX_424177	MPP/LMPP	CD34+ HSC	0.451295
midage14_cd34_GEX_289210	Eo/Baso/Mast-P	CD34+ ERP-Early	0.725305
midage14_cd34_GEX_495033	MDP-1	CD34+ MultiLin	1
midage14_cd34_GEX_793662	EryP-1	CD34+ ERP	0.574089
midage14_cd34_GEX_570933	EryP-3	Early-Erythroblast	0.501366
midage14_cd34_GEX_90954	GMP-1	CD34+ MultiLin	0.754711
midage14_cd34_GEX_211758	EryP-4	CD34+ ERP	0.800845
midage14_cd34_GEX_730458	HSC/MPP	CD34+ HSC-cycle	0.899524
midage14_cd34_GEX_293492	MDP-2	CD34+ MDP-2	0.34754
midage14_cd34_GEX_511218	EryP-3	CD34+ ERP	0.728227
midage14_cd34_GEX_351911	EryP-3	CD34+ ERP	0.826801
midage14_cd34_GEX_40822	MDP-2/Pre-DC	CD34+ MDP-1	0.507154
midage14_cd34_GEX_843524	MDP-1	CD34+ MultiLin	1
midage14_cd34_GEX_834857	EryP-1	CD34+ ERP	0.888575
midage14_cd34_GEX_431736	Pre-/Pro-B	Pro-B	0.944439
midage14_cd34_GEX_45260	Pre-/Pro-B	CD34+ pre-B cycling	0.424903
midage14_cd34_GEX_498045	Eo/Baso/Mast-P	CD34+ ERP-Early	0.617619
midage14_cd34_GEX_372445	MDP-2/Pre-DC	CD34+ MDP-1	0.940425
midage14_cd34_GEX_313421	MPP/LMPP	CD34+ MultiLin	0.686062
midage14_cd34_GEX_321370	GMP-1	CD34+ MEP	0.590788
midage14_cd34_GEX_588725	MPP/LMPP	CD34+ HSC-cycle	0.631242
midage14_cd34_GEX_99717	EryP-2	CD34+ ERP	0.70062
midage14_cd34_GEX_223436	MPP/LMPP	CD34+ HSC-cycle	0.785888
midage14_cd34_GEX_277845	GMP-1	CD34+ HSC-cycle	0.503748
midage14_cd34_GEX_180842	EryP-1	CD34+ ERP-Early	0.901302
midage14_cd34_GEX_342683	Pre-/Pro-B	Pro-B	0.73161
midage14_cd34_GEX_82744	EryP-1	CD34+ MEP	0.603775
midage14_cd34_GEX_55681	MDP-1	CD34+ MultiLin	0.881332
midage14_cd34_GEX_454109	MDP-2/Pre-DC	CD34+ MDP-1	0.490106
midage14_cd34_GEX_312731	MPP/LMPP	CD34+ MultiLin	0.565249
midage14_cd34_GEX_561315	EryP-1	CD34+ ERP-Early	0.885129
midage14_cd34_GEX_773350	MKP	CD34+ MEP	0.806796
midage14_cd34_GEX_225127	EryP-3	Early-Erythroblast	0.591031
midage14_cd34_GEX_371044	EryP-1	CD34+ ERP-Early	0.959313
midage14_cd34_GEX_356531	MPP/LMPP	CD34+ HSC	0.625064
midage14_cd34_GEX_262404	EryP-3	CD34+ ERP	0.711683
midage14_cd34_GEX_258972	GMP-1	CD34+ MultiLin	0.548185
midage14_cd34_GEX_118067	MKP	CD34+ MKP	0.731189
midage14_cd34_GEX_457172	EryP-1	CD34+ ERP-Early	0.806959
midage14_cd34_GEX_850970	GMP-1	CD34+ MultiLin	0.901986
midage14_cd34_GEX_714167	GMP-1	CD34+ MultiLin	0.820639
midage14_cd34_GEX_337738	MPP/LMPP	CD34+ MultiLin	0.663609
midage14_cd34_GEX_199333	EryP-3	CD34+ ERP	0.957473
midage14_cd34_GEX_455844	EryP-3	CD34+ ERP	0.892484
midage14_cd34_GEX_646562	Eo/Baso/Mast-P	CD34+ ERP-Early	0.731276
midage14_cd34_GEX_60380	EryP-3	CD34+ ERP	0.733793
midage14_cd34_GEX_699058	EryP-3	CD34+ ERP	0.901439
midage14_cd34_GEX_529178	EryP-3	CD34+ ERP	0.616153
midage14_cd34_GEX_376133	MDP-2/Pre-DC	CD34+ MDP-1	0.85007
midage14_cd34_GEX_225735	EryP-1	CD34+ ERP	0.656906
midage14_cd34_GEX_648974	EryP-3	CD34+ ERP	0.73737
midage14_cd34_GEX_516510	MDP-1	CD34+ MultiLin	0.960091
midage14_cd34_GEX_523695	MDP-1	CD34+ MultiLin	1
midage14_cd34_GEX_572221	GMP-Neut	CD34+ MultiLin	0.957457
midage14_cd34_GEX_512012	MEP	CD34+ MEP	0.60728
midage14_cd34_GEX_865163	GMP-Neut	CD34+ MultiLin	0.797782
midage14_cd34_GEX_393938	MDP-2/Pre-DC	CD34+ MDP-1	0.76098
midage14_cd34_GEX_684057	EryP-2	Erythroblast	0.534397
midage14_cd34_GEX_756236	GMP-1	CD34+ MultiLin	0.394821
midage14_cd34_GEX_544673	MDP-2	CD34+ MultiLin	0.769233
midage14_cd34_GEX_129456	EryP-3	CD34+ ERP	0.542426
midage14_cd34_GEX_867434	MPP/LMPP	CD34+ HSC-cycle	0.608975
midage14_cd34_GEX_583069	GMP-1	CD34+ MultiLin	1
midage14_cd34_GEX_402043	EryP-3	CD34+ ERP	0.88567
midage14_cd34_GEX_71856	EryP-3	CD34+ ERP-Early	0.507247
midage14_cd34_GEX_67142	MDP-2/Pre-DC	CD34+ MDP-1	0.790204
midage14_cd34_GEX_51191	EryP-1	CD34+ ERP-Early	0.799611
midage14_cd34_GEX_257112	GMP-Neut	CD34+ MultiLin	0.893852
midage14_cd34_GEX_466536	EryP-3	Early-Erythroblast	0.520214
midage14_cd34_GEX_369269	EryP-2	CD34+ ERP	0.661599
midage14_cd34_GEX_82696	MPP/LMPP	CD34+ HSC	0.863489
midage14_cd34_GEX_669090	MKP	CD34+ MEP	0.537587
midage14_cd34_GEX_779608	EryP-4	CD34+ MEP	0.446647
midage14_cd34_GEX_684753	EryP-3	CD34+ ERP	0.820587
midage14_cd34_GEX_276601	EryP-2	CD34+ MKP	0.490368
midage14_cd34_GEX_349411	MDP-1	CD34+ MultiLin	1
midage14_cd34_GEX_636715	EryP-3	CD34+ ERP	0.783653
midage14_cd34_GEX_327723	EryP-1	CD34+ ERP-Early	0.958342
midage14_cd34_GEX_353667	EryP-2	CD34+ ERP-Early	0.680186
midage14_cd34_GEX_537496	GMP-1	CD34+ MultiLin	0.545715
midage14_cd34_GEX_207898	GMP-1	CD34+ MultiLin	0.543707
midage14_cd34_GEX_64619	EryP-1	CD34+ ERP-Early	0.587786
midage14_cd34_GEX_578876	MDP-2	CD34+ MDP-2	0.446661
midage14_cd34_GEX_23548	LyP	CD34+ LMPP	0.702424
midage14_cd34_GEX_601837	GMP-1	CD34+ MultiLin	0.886501
midage14_cd34_GEX_556266	MDP-2/Pre-DC	CD34+ MDP-1	0.571829
midage14_cd34_GEX_378944	MDP-2	CD34+ MultiLin	0.948452
midage14_cd34_GEX_379509	Pre-/Pro-B	Pro-B	0.707393
midage14_cd34_GEX_260850	EryP-5	Erythroblast	0.65944
midage14_cd34_GEX_300698	MDP-2/Pre-DC	Pre-Dendritic	0.41107
midage14_cd34_GEX_34977	EryP-1	CD34+ ERP	0.784069
midage14_cd34_GEX_660191	EryP-3	CD34+ ERP	0.891464
midage14_cd34_GEX_412776	EryP-2	CD34+ MEP	0.540885
midage14_cd34_GEX_181949	HSC/MPP	CD34+ HSC	0.570303
midage14_cd34_GEX_550023	EryP-3	CD34+ ERP	0.802782
midage14_cd34_GEX_219681	Pre-/Pro-B	Pro-B	0.905588
midage14_cd34_GEX_423315	EryP-1	CD34+ ERP	0.628863
midage14_cd34_GEX_257642	EryP-2	CD34+ ERP-Early	0.631944
midage14_cd34_GEX_59218	MPP/LMPP	CD34+ MultiLin	0.327887
midage14_cd34_GEX_130110	MPP/LMPP	CD34+ LMPP	0.468401
midage14_cd34_GEX_624567	EryP-3	CD34+ ERP	0.85009
midage14_cd34_GEX_420288	EryP-1	CD34+ ERP	0.706996
midage14_cd34_GEX_500365	GMP-1	CD34+ HSC-cycle	0.463523
midage14_cd34_GEX_184082	MDP-2	CD34+ MultiLin	0.939578
midage14_cd34_GEX_10740	MKP	CD34+ MEP	0.945963
midage14_cd34_GEX_802419	MDP-1	CD34+ MultiLin	0.845177
midage14_cd34_GEX_195224	MKP	CD34+ MKP	0.550603
midage14_cd34_GEX_239030	EryP-5	Early-Erythroblast	0.443815
midage14_cd34_GEX_35082	EryP-3	CD34+ ERP	0.691385
midage14_cd34_GEX_809523	EryP-3	CD34+ ERP	0.545563
midage14_cd34_GEX_869105	MDP-2/Pre-DC	CD34+ MDP-1	0.806713
midage14_cd34_GEX_450696	EryP-1	CD34+ ERP-Early	0.803265
midage14_cd34_GEX_387200	EryP-3	CD34+ ERP	0.846705
midage14_cd34_GEX_470278	GMP-Neut	CD34+ MultiLin	0.949911
midage14_cd34_GEX_757150	GMP-1	CD34+ HSC-cycle	0.937773
midage14_cd34_GEX_295271	EryP-2	CD34+ HSC-cycle	0.631188
midage14_cd34_GEX_757590	MDP-1	CD34+ MultiLin	1
midage14_cd34_GEX_795649	EryP-3	CD34+ ERP	0.590265
midage14_cd34_GEX_275218	EryP-2	CD34+ ERP-Early	0.848595
midage14_cd34_GEX_819599	EryP-2	CD34+ MEP	0.833965
midage14_cd34_GEX_783664	EryP-3	CD34+ ERP	0.51877
midage14_cd34_GEX_627902	MDP-2/Pre-DC	CD34+ MDP-1	0.848069
midage14_cd34_GEX_592602	EryP-1	CD34+ ERP-Early	0.800326
midage14_cd34_GEX_184954	MDP-1	CD34+ MultiLin	0.989324
midage14_cd34_GEX_307861	EryP-1	CD34+ ERP-Early	0.875927
midage14_cd34_GEX_246645	EryP-1	CD34+ ERP-Early	0.986003
midage14_cd34_GEX_399863	MPP/MK-Ery	CD34+ HSC-cycle	0.51139
midage14_cd34_GEX_784526	EryP-2	CD34+ MEP	0.331574
midage14_cd34_GEX_311743	MDP-2/Pre-DC	CD34+ MDP-2	0.694644
midage14_cd34_GEX_154422	EryP-3	CD34+ ERP-Early	0.803993
midage14_cd34_GEX_565478	Eo/Baso/Mast-P	CD34+ ERP-Early	0.845182
midage14_cd34_GEX_425859	MPP/LMPP	CD34+ MultiLin	0.426137
midage14_cd34_GEX_254309	EryP-3	CD34+ ERP	0.899108
midage14_cd34_GEX_150509	Eo/Baso/Mast-P	CD34+ ERP-Early	0.974566
midage14_cd34_GEX_144718	EryP-4	CD34+ ERP	0.774378
midage14_cd34_GEX_808833	EryP-3	CD34+ ERP	0.894757
midage14_cd34_GEX_726588	EryP-1	CD34+ ERP	0.859624
midage14_cd34_GEX_234364	EryP-2	CD34+ MEP	0.466732
midage14_cd34_GEX_594828	MPP/LMPP	CD34+ HSC	0.539015
midage14_cd34_GEX_217973	EryP-4	CD34+ ERP	0.870801
midage14_cd34_GEX_264615	EryP-2	CD34+ MEP	0.539435
midage14_cd34_GEX_151011	MDP-2	Granulocytic-UNK	0.370287
midage14_cd34_GEX_470170	EryP-1	CD34+ ERP	0.76094
midage14_cd34_GEX_669282	MDP-2	Pre-Dendritic	0.667172
midage14_cd34_GEX_322009	EryP-2	CD34+ MEP	0.682371
midage14_cd34_GEX_194533	EryP-1	CD34+ ERP-Early	0.736766
midage14_cd34_GEX_846903	EryP-1	CD34+ ERP-Early	0.786793
midage14_cd34_GEX_230110	EryP-4	CD34+ ERP	0.694073
midage14_cd34_GEX_538327	MDP-1	CD34+ MultiLin	0.944235
midage14_cd34_GEX_705177	HSC/MPP	CD34+ HSC	0.912938
midage14_cd34_GEX_694182	MDP-1	CD34+ MultiLin	0.98791
midage14_cd34_GEX_581095	GMP-1	CD34+ MultiLin	0.748454
midage14_cd34_GEX_713639	Eo/Baso/Mast-P	CD34+ ERP-Early	0.540983
midage14_cd34_GEX_278731	EryP-3	CD34+ ERP	0.754336
midage14_cd34_GEX_704763	Pre-/Pro-B	CD34+ Lymphoid UNK	0.406787
midage14_cd34_GEX_119917	Pre-/Pro-B	Pro-B	0.911988
midage14_cd34_GEX_285545	EryP-3	CD34+ ERP	0.816847
midage14_cd34_GEX_284845	EryP-1	CD34+ ERP-Early	0.805068
midage14_cd34_GEX_736638	EryP-3	CD34+ ERP	0.573765
midage14_cd34_GEX_114868	MDP-2	CD34+ MultiLin	0.620277
midage14_cd34_GEX_709194	EryP-3	Erythroblast	0.613308
midage14_cd34_GEX_669304	EryP-4	CD34+ ERP	0.658555
midage14_cd34_GEX_509606	EryP-3	CD34+ ERP	0.917485
midage14_cd34_GEX_619644	Pre-/Pro-B	CD34+ pre-B cycling	0.923166
midage14_cd34_GEX_736486	MDP-2	Pre-Dendritic	0.375742
midage14_cd34_GEX_148281	MDP-2/Pre-DC	CD34+ MDP-1	0.50366
midage14_cd34_GEX_462299	EryP-2	CD34+ MEP	0.65446
midage14_cd34_GEX_576894	HSC/MPP	CD34+ HSC	0.915243
midage14_cd34_GEX_390064	GMP-1	CD34+ HSC-cycle	0.431945
midage14_cd34_GEX_378305	EryP-3	CD34+ ERP	0.493111
midage14_cd34_GEX_73712	HSC/MPP	CD34+ HSC	0.911446
midage14_cd34_GEX_451191	EryP-3	CD34+ ERP	0.618359
midage14_cd34_GEX_825379	MDP-1	CD34+ MultiLin	0.980412
midage14_cd34_GEX_682814	MDP-1	CD34+ MultiLin	0.993688
midage14_cd34_GEX_343894	MKP	CD34+ ERP-Early	0.748651
midage14_cd34_GEX_435211	MDP-2/Pre-DC	CD34+ MDP-2	0.708082
midage14_cd34_GEX_784007	EryP-1	CD34+ ERP-Early	0.668105
midage14_cd34_GEX_580682	MDP-1	CD34+ MultiLin	0.988842
midage14_cd34_GEX_81434	MPP/LMPP	CD34+ MultiLin	0.483633
midage14_cd34_GEX_445799	MPP/LMPP	CD34+ MultiLin	0.829253
midage14_cd34_GEX_319224	GMP-Neut	CD34+ MultiLin	0.737542
midage14_cd34_GEX_314432	EryP-1	CD34+ ERP-Early	0.898912
midage14_cd34_GEX_98869	MDP-2/Pre-DC	CD34+ MDP-1	0.867345
midage14_cd34_GEX_632692	EryP-3	CD34+ ERP	0.623711
midage14_cd34_GEX_514592	EryP-1	CD34+ ERP	0.577324
midage14_cd34_GEX_163896	MEP	CD34+ ERP-Early	1
midage14_cd34_GEX_569202	EryP-3	CD34+ ERP	0.674513
midage14_cd34_GEX_67380	MDP-1	CD34+ MultiLin	0.941124
midage14_cd34_GEX_705701	EryP-2	CD34+ ERP-Early	0.836824
midage14_cd34_GEX_644911	MPP/LMPP	CD34+ MultiLin	0.751305
midage14_cd34_GEX_653914	EryP-2	CD34+ ERP-Early	0.967968
midage14_cd34_GEX_597266	MDP-2	CD34+ MDP-1	0.62526
midage14_cd34_GEX_827373	EryP-1	CD34+ ERP-Early	0.468444
midage14_cd34_GEX_394391	EryP-3	CD34+ ERP	0.859989
midage14_cd34_GEX_429089	MDP-2/Pre-DC	Pre-Dendritic	0.375057
midage14_cd34_GEX_346147	MEP	CD34+ ERP-Early	0.845313
midage14_cd34_GEX_442346	LyP	CD34+ MultiLin	0.781771
midage14_cd34_GEX_411916	MPP/LMPP	CD34+ HSC-cycle	0.822957
midage14_cd34_GEX_435408	MKP	CD34+ MEP	0.7961
midage14_cd34_GEX_462324	EryP-4	CD34+ ERP	0.700491
midage14_cd34_GEX_495117	Pre-/Pro-B	Pro-B	0.550915
midage14_cd34_GEX_658734	MPP/LMPP	CD34+ HSC-cycle	0.461363
midage14_cd34_GEX_642309	MDP-2	CD34+ MDP-2	0.454796
midage14_cd34_GEX_280554	EryP-2	CD34+ ERP-Early	0.807642
midage14_cd34_GEX_806063	GMP-1	CD34+ HSC-cycle	0.781296
midage14_cd34_GEX_676684	EryP-1	CD34+ ERP-Early	0.828046
midage14_cd34_GEX_644042	EryP-3	Early-Erythroblast	0.536488
midage14_cd34_GEX_702598	EryP-1	CD34+ ERP	0.598662
midage14_cd34_GEX_421214	EryP-3	CD34+ ERP	0.793953
midage14_cd34_GEX_617890	MDP-1	CD34+ MultiLin	0.969401
midage14_cd34_GEX_767839	MDP-1	CD34+ ERP-Early	0.941768
midage14_cd34_GEX_507987	MPP/LMPP	CD34+ MultiLin	0.462276
midage14_cd34_GEX_467172	EryP-2	CD34+ ERP-Early	0.85513
midage14_cd34_GEX_644628	EryP-3	CD34+ ERP-Early	0.526991
midage14_cd34_GEX_433460	MPP/LMPP	CD34+ HSC-cycle	0.668817
midage14_cd34_GEX_480140	MPP/LMPP	CD34+ HSC-cycle	0.52231
midage14_cd34_GEX_435823	EryP-3	Early-Erythroblast	0.656289
midage14_cd34_GEX_470723	EryP-3	Early-Erythroblast	0.583098
midage14_cd34_GEX_757316	MDP-1	CD34+ MultiLin	0.980751
midage14_cd34_GEX_316164	EryP-2	CD34+ ERP	0.459499
midage14_cd34_GEX_447048	EryP-3	CD34+ ERP	0.869953
midage14_cd34_GEX_111399	MDP-1	CD34+ MultiLin	0.959331
midage14_cd34_GEX_433802	MDP-2/Pre-DC	CD34+ MDP-2	0.537989
midage14_cd34_GEX_8856	EryP-2	CD34+ MEP	0.559081
midage14_cd34_GEX_877382	MDP-1	CD34+ MultiLin	0.923203
midage14_cd34_GEX_14375	LyP	CD34+ MultiLin	0.535418
midage14_cd34_GEX_769796	Eo/Baso/Mast-P	CD34+ ERP-Early	0.59099
midage14_cd34_GEX_743120	EryP-3	CD34+ ERP	0.684876
midage14_cd34_GEX_448966	EryP-3	Erythroblast	0.513527
midage14_cd34_GEX_12261	MDP-2/Pre-DC	CD34+ MDP-2	0.720323
midage14_cd34_GEX_187400	MPP/LMPP	CD34+ HSC	0.800779
midage14_cd34_GEX_416770	EryP-3	CD34+ ERP	0.741999
midage14_cd34_GEX_344393	EryP-4	CD34+ ERP	0.793198
midage14_cd34_GEX_553108	MDP-1	CD34+ MultiLin	0.697181
midage14_cd34_GEX_297551	GMP-Neut	CD34+ MultiLin	0.927228
midage14_cd34_GEX_110787	EryP-1	CD34+ ERP-Early	0.567496
midage14_cd34_GEX_868488	EryP-2	CD34+ MultiLin	0.643297
midage14_cd34_GEX_288066	EryP-3	CD34+ ERP	0.697401
midage14_cd34_GEX_120187	EryP-1	CD34+ ERP-Early	0.907431
midage14_cd34_GEX_820528	MDP-2	Pre-Dendritic	0.697597
midage14_cd34_GEX_678967	MDP-2/Pre-DC	CD34+ MDP-2	0.396422
midage14_cd34_GEX_653573	EryP-1	CD34+ ERP-Early	0.925304
midage14_cd34_GEX_442820	MPP/LMPP	CD34+ HSC-cycle	0.95725
midage14_cd34_GEX_378322	MDP-1	CD34+ MultiLin	0.744211
midage14_cd34_GEX_633239	Pre-/Pro-B	CD34+ pre-B cycling	0.469575
midage14_cd34_GEX_305862	EryP-3	CD34+ ERP	0.816873
midage14_cd34_GEX_714266	EryP-3	CD34+ ERP	0.781572
midage14_cd34_GEX_215973	EryP-2	CD34+ ERP-Early	0.482893
midage14_cd34_GEX_639221	EryP-3	CD34+ ERP	0.640053
midage14_cd34_GEX_659254	GMP-1	CD34+ HSC-cycle	0.610759
midage14_cd34_GEX_561989	Eo/Baso/Mast-P	CD34+ ERP-Early	0.537249
midage14_cd34_GEX_429227	EryP-3	CD34+ ERP	0.668293
midage14_cd34_GEX_835328	EryP-1	CD34+ ERP-Early	0.983003
midage14_cd34_GEX_88401	EryP-2	CD34+ MEP	0.551342
midage14_cd34_GEX_204798	MDP-2/Pre-DC	CD34+ MDP-1	0.770733
midage14_cd34_GEX_81305	EryP-2	CD34+ ERP-Early	0.864447
midage14_cd34_GEX_400295	EryP-3	Early-Erythroblast	0.713306
midage14_cd34_GEX_344308	MKP	CD34+ MEP	0.582074
midage14_cd34_GEX_162961	EryP-2	CD34+ MEP	0.904471
midage14_cd34_GEX_552283	EryP-1	CD34+ ERP-Early	0.880148
midage14_cd34_GEX_36894	Eo/Baso/Mast-P	CD34+ Eo/B/Mast	0.584924
midage14_cd34_GEX_305382	EryP-3	CD34+ ERP	0.934863
midage14_cd34_GEX_800665	MEP	CD34+ ERP-Early	0.678054
midage14_cd34_GEX_589889	MPP/LMPP	CD34+ HSC	0.594321
midage14_cd34_GEX_304832	EryP-3	Early-Erythroblast	0.667982
midage14_cd34_GEX_303017	GMP-1	CD34+ MultiLin	0.532448
midage14_cd34_GEX_777558	MPP/LMPP	CD34+ HSC-cycle	0.611927
midage14_cd34_GEX_603276	Pre-/Pro-B	Pro-B	0.404891
midage14_cd34_GEX_731945	MPP/LMPP	CD34+ HSC	0.707139
midage14_cd34_GEX_556479	MPP/LMPP	CD34+ HSC-cycle	0.446718
midage14_cd34_GEX_158554	MDP-2/Pre-DC	CD34+ MDP-2	0.559807
midage14_cd34_GEX_727320	MPP/LMPP	CD34+ HSC	0.551159
midage14_cd34_GEX_789302	Pre-/Pro-B	Pro-B	0.815684
midage14_cd34_GEX_627397	EryP-2	CD34+ ERP-Early	0.662089
midage14_cd34_GEX_211990	MDP-2	Pre-Dendritic	0.74554
midage14_cd34_GEX_436935	MPP/LMPP	CD34+ MultiLin	0.578206
midage14_cd34_GEX_353771	MDP-2	Granulocytic-UNK	0.338924
midage14_cd34_GEX_193043	EryP-3	CD34+ ERP	0.721383
midage14_cd34_GEX_23085	EryP-3	CD34+ ERP	0.893787
midage14_cd34_GEX_254100	Myelo-P	Eosinophil	0.810519
midage14_cd34_GEX_745012	MPP/LMPP	CD34+ HSC	0.664913
midage14_cd34_GEX_419339	MPP/LMPP	CD34+ HSC-cycle	0.821512
midage14_cd34_GEX_315884	EryP-2	CD34+ MEP	0.506835
midage14_cd34_GEX_772609	MDP-2	Pre-Dendritic	0.527763
midage14_cd34_GEX_150273	MDP-1	CD34+ MultiLin	0.812553
midage14_cd34_GEX_247088	GMP-1	CD34+ HSC-cycle	0.631552
midage14_cd34_GEX_175061	EryP-2	CD34+ ERP-Early	0.756087
midage14_cd34_GEX_680296	EryP-1	CD34+ ERP-Early	0.664882
midage14_cd34_GEX_768290	EryP-3	Early-Erythroblast	0.781154
midage14_cd34_GEX_754540	GMP-1	CD34+ MEP	0.459569
midage14_cd34_GEX_704238	EryP-2	CD34+ ERP-Early	0.55141
midage14_cd34_GEX_731994	GMP-1	Pro-B	0.522519
midage14_cd34_GEX_127767	MDP-2	Pre-Dendritic	0.754925
midage14_cd34_GEX_682092	GMP-1	CD34+ HSC-cycle	0.747728
midage14_cd34_GEX_450293	MDP-1	CD34+ MultiLin	0.969678
midage14_cd34_GEX_120524	EryP-3	Early-Erythroblast	0.748366
midage14_cd34_GEX_199353	EryP-1	CD34+ ERP-Early	0.915745
midage14_cd34_GEX_627147	EryP-1	CD34+ ERP-Early	0.7072
midage14_cd34_GEX_96030	GMP-1	CD34+ MultiLin	0.910776
midage14_cd34_GEX_459559	EryP-1	CD34+ ERP-Early	0.843015
midage14_cd34_GEX_310059	MKP	CD34+ MEP	0.837824
midage14_cd34_GEX_832819	Pre-/Pro-B	CD34+ Lymphoid UNK	0.773819
midage14_cd34_GEX_668518	MKP	CD34+ MEP	0.553969
midage14_cd34_GEX_515002	EryP-2	CD34+ ERP-Early	0.572527
midage14_cd34_GEX_149051	MPP/LMPP	CD34+ HSC	0.6097
midage14_cd34_GEX_705610	Pre-/Pro-B	CD34+ pre-B cycling	0.548937
midage14_cd34_GEX_318691	GMP-1	CD34+ MultiLin	0.744765
midage14_cd34_GEX_688982	EryP-2	CD34+ MEP	0.615601
midage14_cd34_GEX_328696	MKP	CD34+ ERP-Early	0.67633
midage14_cd34_GEX_176407	MPP/LMPP	CD34+ HSC	0.70357
midage14_cd34_GEX_596322	MPP/LMPP	CD34+ HSC-cycle	0.394703
midage14_cd34_GEX_179811	MKP	CD34+ MEP	0.724841
midage14_cd34_GEX_446049	GMP-1	CD34+ HSC-cycle	0.783662
midage14_cd34_GEX_150133	EryP-3	CD34+ ERP	0.941518
midage14_cd34_GEX_358409	EryP-1	CD34+ ERP-Early	0.886655
midage14_cd34_GEX_596413	Eo/Baso/Mast-P	CD34+ ERP-Early	0.963589
midage14_cd34_GEX_518863	EryP-1	CD34+ ERP	0.597045
midage14_cd34_GEX_184786	GMP-1	CD34+ MultiLin	0.953658
midage14_cd34_GEX_631511	MKP	CD34+ MKP	0.57236
midage14_cd34_GEX_73535	EryP-2	CD34+ ERP-Early	0.576175
midage14_cd34_GEX_838935	EryP-1	CD34+ ERP-Early	0.542875
midage14_cd34_GEX_873819	MDP-2/Pre-DC	CD34+ MDP-2	0.52359
midage14_cd34_GEX_392762	MDP-2/Pre-DC	CD34+ Lymphoid UNK	0.54967
midage14_cd34_GEX_580331	EryP-1	CD34+ ERP	0.752704
midage14_cd34_GEX_456081	MDP-2/Pre-DC	CD34+ MDP-1	0.896969
midage14_cd34_GEX_95762	MEP	CD34+ MEP	0.67243
midage14_cd34_GEX_565516	GMP-1	CD34+ HSC-cycle	0.680247
midage14_cd34_GEX_185612	EryP-6	CD34+ ERP	0.471556
midage14_cd34_GEX_399472	GMP-1	CD34+ MultiLin	0.576894
midage14_cd34_GEX_789999	GMP-Neut	CD34+ HSC	0.572419
midage14_cd34_GEX_45549	MPP/LMPP	CD34+ HSC-cycle	0.531335
midage14_cd34_GEX_845101	EryP-1	CD34+ ERP-Early	0.500576
midage14_cd34_GEX_855164	GMP-1	CD34+ MultiLin	0.681196
midage14_cd34_GEX_580879	EryP-1	CD34+ ERP	0.640091
midage14_cd34_GEX_127034	EryP-1	CD34+ ERP-Early	0.476181
midage14_cd34_GEX_511296	EryP-1	CD34+ ERP-Early	0.857224
midage14_cd34_GEX_281727	Pre-/Pro-B	Pro-B	0.899652
midage14_cd34_GEX_710374	EryP-3	CD34+ ERP-Early	0.642441
midage14_cd34_GEX_626123	MPP/LMPP	CD34+ HSC	0.833139
midage14_cd34_GEX_620824	GMP-1	CD34+ MultiLin	0.510263
midage14_cd34_GEX_189039	LyP	CD34+ MultiLin	0.872712
midage14_cd34_GEX_693165	MDP-2/Pre-DC	CD34+ MDP-1	0.471223
midage14_cd34_GEX_678023	EryP-3	CD34+ ERP	0.731808
midage14_cd34_GEX_682987	HSC/MPP	CD34+ HSC	0.920399
midage14_cd34_GEX_856641	MDP-2/Pre-DC	CD34+ MDP-1	0.730276
midage14_cd34_GEX_729684	MKP	CD34+ MEP	0.864444
midage14_cd34_GEX_531931	MDP-2/Pre-DC	Pre-Dendritic	0.517986
midage14_cd34_GEX_694943	MPP/LMPP	CD34+ MultiLin	0.525111
midage14_cd34_GEX_214364	MPP/LMPP	CD34+ HSC	0.490935
midage14_cd34_GEX_441597	PC	Plasma Cell	0.94975
midage14_cd34_GEX_842033	EryP-3	CD34+ ERP	0.649277
midage14_cd34_GEX_208180	EryP-1	CD34+ ERP-Early	0.658135
midage14_cd34_GEX_251476	EryP-3	CD34+ ERP	0.518347
midage14_cd34_GEX_595412	MPP/LMPP	CD34+ MultiLin	0.580182
midage14_cd34_GEX_368219	EryP-2	CD34+ ERP-Early	0.778738
midage14_cd34_GEX_398271	MDP-2	Granulocytic-UNK	0.35618
midage14_cd34_GEX_648294	EryP-1	CD34+ ERP	0.710585
midage14_cd34_GEX_705613	MPP/LMPP	CD34+ MultiLin	0.786632
midage14_cd34_GEX_415940	EryP-2	CD34+ ERP	0.581827
midage14_cd34_GEX_627127	GMP-1	CD34+ HSC-cycle	0.764987
midage14_cd34_GEX_144058	MPP/LMPP	CD34+ HSC-cycle	0.722703
midage14_cd34_GEX_800473	Eo/Baso/Mast-P	CD34+ ERP-Early	0.85156
midage14_cd34_GEX_669121	EryP-4	CD34+ ERP	0.770986
midage14_cd34_GEX_637835	Pre-/Pro-B	Pro-B	0.837779
midage14_cd34_GEX_853589	MPP/LMPP	CD34+ MultiLin	0.413866
midage14_cd34_GEX_660406	EryP-1	CD34+ ERP-Early	0.742138
midage14_cd34_GEX_773287	MPP/LMPP	CD34+ HSC-cycle	0.582477
midage14_cd34_GEX_831801	EryP-3	CD34+ ERP	0.882204
midage14_cd34_GEX_521252	EryP-1	CD34+ ERP-Early	0.83056
midage14_cd34_GEX_417610	GMP-1	CD34+ HSC-cycle	0.825711
midage14_cd34_GEX_605683	MDP-2/Pre-DC	Pre-Dendritic	0.442321
midage14_cd34_GEX_474571	EryP-2	CD34+ MKP	0.504351
midage14_cd34_GEX_175513	MKP	CD34+ MKP	0.665237
midage14_cd34_GEX_65076	MPP/LMPP	CD34+ HSC	0.538457
midage14_cd34_GEX_464410	Pre-/Pro-B	CD34+ pre-B cycling	0.655411
midage14_cd34_GEX_53705	MEP	CD34+ ERP-Early	0.958173
midage14_cd34_GEX_496480	MPP/LMPP	CD34+ MultiLin	0.488189
midage14_cd34_GEX_402056	MPP/LMPP	CD34+ HSC-cycle	0.977684
midage14_cd34_GEX_753094	EryP-4	CD34+ ERP	0.565716
midage14_cd34_GEX_76992	GMP-1	CD34+ MultiLin	0.726609
midage14_cd34_GEX_328085	MEP	CD34+ HSC-cycle	0.865635
midage14_cd34_GEX_854569	MEP	CD34+ HSC	0.967987
midage14_cd34_GEX_736804	HSC/MPP	CD34+ HSC	0.848215
midage14_cd34_GEX_304685	MKP	CD34+ MKP	0.593546
midage14_cd34_GEX_550884	MPP/LMPP	CD34+ LMPP	0.415864
midage14_cd34_GEX_94345	GMP-1	CD34+ HSC-cycle	0.611333
midage14_cd34_GEX_481738	EryP-1	CD34+ ERP-Early	0.923732
midage14_cd34_GEX_363536	MDP-2/Pre-DC	CD34+ MDP-2	0.541663
midage14_cd34_GEX_172004	EryP-1	CD34+ ERP	0.705708
midage14_cd34_GEX_747512	MPP/LMPP	CD34+ HSC	0.413753
midage14_cd34_GEX_750775	GMP-1	CD34+ HSC-cycle	0.40421
midage14_cd34_GEX_407938	EryP-2	CD34+ MEP	0.781037
midage14_cd34_GEX_347527	MKP	CD34+ ERP-Early	0.963492
midage14_cd34_GEX_735792	EryP-1	CD34+ ERP-Early	1
midage14_cd34_GEX_772850	EryP-3	Early-Erythroblast	0.686447
midage14_cd34_GEX_155842	MKP	CD34+ MEP	0.651814
midage14_cd34_GEX_524658	MDP-2/Pre-DC	CD34+ MDP-1	0.860352
midage14_cd34_GEX_345941	MDP-1	CD34+ MultiLin	0.972101
midage14_cd34_GEX_314549	MKP	CD34+ MEP	0.691297
midage14_cd34_GEX_510768	MKP	CD34+ MEP	0.7005
midage14_cd34_GEX_660094	EryP-3	CD34+ ERP	0.523939
midage14_cd34_GEX_191460	EryP-3	Early-Erythroblast	0.540754
midage14_cd34_GEX_105388	MPP/LMPP	CD34+ HSC	0.938395
midage14_cd34_GEX_103640	EryP-2	CD34+ MEP	0.65341
midage14_cd34_GEX_544718	EryP-3	CD34+ ERP	0.587874
midage14_cd34_GEX_480239	EryP-1	CD34+ ERP-Early	0.974225
midage14_cd34_GEX_387679	EryP-3	CD34+ ERP	0.685229
midage14_cd34_GEX_641486	MPP/LMPP	CD34+ HSC-cycle	0.6412
midage14_cd34_GEX_470792	GMP-1	CD34+ MultiLin	0.675354
midage14_cd34_GEX_347180	EryP-1	CD34+ ERP-Early	0.970227
midage14_cd34_GEX_767479	EryP-1	CD34+ ERP-Early	0.986176
midage14_cd34_GEX_474791	MPP/LMPP	CD34+ HSC	0.550141
midage14_cd34_GEX_377423	MEP	CD34+ ERP-Early	0.387023
midage14_cd34_GEX_817377	MPP/LMPP	CD34+ HSC	0.634918
midage14_cd34_GEX_451460	EryP-4	CD34+ ERP	0.78905
midage14_cd34_GEX_446335	EryP-5	Erythroblast	0.540561
midage14_cd34_GEX_391512	EryP-1	CD34+ ERP-Early	0.514152
midage14_cd34_GEX_733338	HSC/MPP	CD34+ HSC	0.978992
midage14_cd34_GEX_260830	MDP-2/Pre-DC	CD34+ MDP-2	0.519635
midage14_cd34_GEX_266568	GMP-1	CD34+ HSC-cycle	0.907702
midage14_cd34_GEX_746293	EryP-1	CD34+ ERP	0.751163
midage14_cd34_GEX_427477	EryP-1	CD34+ ERP	0.659664
midage14_cd34_GEX_375380	EryP-3	CD34+ ERP	0.923201
midage14_cd34_GEX_192155	GMP-1	CD34+ MultiLin	0.351746
midage14_cd34_GEX_273901	HSC/MPP	CD34+ HSC-cycle	0.942251
midage14_cd34_GEX_848525	EryP-3	CD34+ ERP-Early	0.632701
midage14_cd34_GEX_638067	MPP/LMPP	CD34+ MultiLin	0.686638
midage14_cd34_GEX_512141	MPP/LMPP	CD34+ HSC	0.939446
midage14_cd34_GEX_142583	EryP-1	CD34+ ERP-Early	0.562737
midage14_cd34_GEX_792517	MKP	CD34+ MEP	0.928157
midage14_cd34_GEX_95295	EryP-1	CD34+ ERP	0.607542
midage14_cd34_GEX_771190	MDP-2	Pre-Dendritic	0.626775
midage14_cd34_GEX_50616	EryP-2	CD34+ ERP-Early	0.737385
midage14_cd34_GEX_650656	MEP	CD34+ HSC	0.90136
midage14_cd34_GEX_189591	GMP-1	CD34+ HSC-cycle	0.635378
midage14_cd34_GEX_642764	MPP/LMPP	CD34+ MultiLin	0.966189
midage14_cd34_GEX_139427	MDP-2/Pre-DC	CD34+ MDP-2	0.394818
midage14_cd34_GEX_596665	MKP	CD34+ MEP	0.561437
midage14_cd34_GEX_136117	Pre-/Pro-B	CD34+ pre-B cycling	0.717201
midage14_cd34_GEX_331716	EryP-1	CD34+ ERP	0.757419
midage14_cd34_GEX_609453	LyP	CD34+ MultiLin	0.633959
midage14_cd34_GEX_136458	EryP-2	CD34+ ERP-Early	0.766159
midage14_cd34_GEX_218072	MPP/MK-Ery	CD34+ HSC	0.445479
midage14_cd34_GEX_275114	EryP-2	CD34+ ERP-Early	0.523932
midage14_cd34_GEX_213521	MPP/LMPP	CD34+ HSC-cycle	0.949343
midage14_cd34_GEX_844151	EryP-3	CD34+ ERP	0.878765
midage14_cd34_GEX_394343	EryP-4	Erythroblast	0.644519
midage14_cd34_GEX_519019	EryP-2	CD34+ MEP	0.647715
midage14_cd34_GEX_572015	EryP-2	CD34+ ERP-Early	0.772695
midage14_cd34_GEX_309005	EryP-1	CD34+ ERP	0.645782
midage14_cd34_GEX_82899	MKP	CD34+ MEP	0.905658
midage14_cd34_GEX_559684	EryP-2	CD34+ MKP	0.794831
midage14_cd34_GEX_276871	EryP-3	CD34+ ERP-Early	0.613266
midage14_cd34_GEX_532128	EryP-3	Early-Erythroblast	0.559946
midage14_cd34_GEX_109625	EryP-1	CD34+ ERP	0.688765
midage14_cd34_GEX_104839	MEP	CD34+ ERP-Early	0.739767
midage14_cd34_GEX_138224	EryP-3	CD34+ ERP	0.792889
midage14_cd34_GEX_526854	EryP-3	CD34+ ERP	0.683296
midage14_cd34_GEX_522949	EryP-2	CD34+ MEP	0.559452
midage14_cd34_GEX_43491	LyP	CD34+ HSC-cycle	0.604863
midage14_cd34_GEX_711993	EryP-1	CD34+ ERP-Early	0.976764
midage14_cd34_GEX_593651	MDP-1	CD34+ MultiLin	0.936948
midage14_cd34_GEX_399513	MPP/LMPP	CD34+ HSC	0.514468
midage14_cd34_GEX_55978	MPP/LMPP	CD34+ HSC-cycle	0.447795
midage14_cd34_GEX_450466	Pre-/Pro-B	Pro-B	0.943404
midage14_cd34_GEX_9528	MPP/LMPP	CD34+ HSC	0.755802
midage14_cd34_GEX_775944	GMP-Neut	CD34+ MultiLin	0.754006
midage14_cd34_GEX_337680	EryP-3	CD34+ ERP	0.72498
midage14_cd34_GEX_104985	Pre-/Pro-B	Pro-B	0.630219
midage14_cd34_GEX_343708	LyP	CD34+ LMPP	0.68101
midage14_cd34_GEX_227024	MPP/LMPP	CD34+ HSC-cycle	0.609549
midage14_cd34_GEX_767628	Pre-/Pro-B	Pro-B	0.86492
midage14_cd34_GEX_56444	MDP-2/Pre-DC	CD34+ MDP-2	0.367674
midage14_cd34_GEX_114477	EryP-3	CD34+ ERP	0.580202
midage14_cd34_GEX_884033	MDP-2/Pre-DC	CD34+ MDP-1	0.484821
midage14_cd34_GEX_762235	MEP	CD34+ ERP-Early	0.9338
midage14_cd34_GEX_79538	EryP-3	CD34+ ERP-Early	0.792238
midage14_cd34_GEX_611822	MEP	CD34+ HSC-cycle	0.523537
midage14_cd34_GEX_569976	MDP-2/Pre-DC	CD34+ MDP-1	0.507949
midage14_cd34_GEX_214461	HSC/MPP	CD34+ HSC	0.94844
midage14_cd34_GEX_662314	MPP/LMPP	CD34+ MultiLin	0.471138
midage14_cd34_GEX_773797	EryP-3	CD34+ ERP	0.806454
midage14_cd34_GEX_132546	MDP-2	Eosinophil	0.372409
midage14_cd34_GEX_619156	EryP-1	CD34+ ERP	0.646696
midage14_cd34_GEX_129618	MPP/LMPP	CD34+ HSC	0.880964
midage14_cd34_GEX_31478	MDP-2	CD34+ Gran	0.518651
midage14_cd34_GEX_779929	MKP	CD34+ MEP	0.767257
midage14_cd34_GEX_316206	MPP/LMPP	CD34+ HSC-cycle	0.708732
midage14_cd34_GEX_576925	EryP-3	CD34+ ERP	0.758471
midage14_cd34_GEX_87963	MPP/LMPP	CD34+ HSC-cycle	0.502641
midage14_cd34_GEX_727366	MPP/LMPP	CD34+ HSC	0.444838
midage14_cd34_GEX_377177	GMP-1	CD34+ MultiLin	0.455387
midage14_cd34_GEX_638303	EryP-3	CD34+ ERP	0.690615
midage14_cd34_GEX_355310	Eo/Baso/Mast-P	CD34+ ERP-Early	0.842361
midage14_cd34_GEX_882989	MDP-2/Pre-DC	CD34+ MDP-1	0.659505
midage14_cd34_GEX_343013	MDP-2	CD34+ MultiLin	0.4661
midage14_cd34_GEX_869791	MDP-1	CD34+ MultiLin	1
midage14_cd34_GEX_269139	MPP/LMPP	CD34+ HSC	0.662549
midage14_cd34_GEX_57878	MEP	CD34+ ERP-Early	0.630501
midage14_cd34_GEX_345074	EryP-1	CD34+ ERP	0.814595
midage14_cd34_GEX_22592	Pre-/Pro-B	CD34+ pre-B cycling	0.744571
midage14_cd34_GEX_253673	EryP-1	CD34+ ERP-Early	0.960697
midage14_cd34_GEX_222200	MDP-2/Pre-DC	CD34+ MDP-1	0.487243
midage14_cd34_GEX_58886	MDP-1	CD34+ MultiLin	0.986178
midage14_cd34_GEX_330892	MPP/LMPP	CD34+ HSC	0.466578
midage14_cd34_GEX_89533	MPP/LMPP	CD34+ MultiLin	0.465729
midage14_cd34_GEX_65101	MPP/LMPP	CD34+ HSC	0.842154
midage14_cd34_GEX_824044	EryP-3	Early-Erythroblast	0.544794
midage14_cd34_GEX_27885	EryP-2	CD34+ MEP	0.543003
midage14_cd34_GEX_461214	EryP-3	CD34+ ERP	0.825005
midage14_cd34_GEX_17455	EryP-3	CD34+ ERP	0.50259
midage14_cd34_GEX_224928	EryP-5	Early-Erythroblast	0.54994
midage14_cd34_GEX_104415	MPP/LMPP	CD34+ HSC-cycle	0.496786
midage14_cd34_GEX_624661	EryP-1	CD34+ ERP-Early	0.683965
midage14_cd34_GEX_38495	EryP-1	CD34+ ERP-Early	0.509666
midage14_cd34_GEX_862459	MPP/LMPP	CD34+ HSC	0.631698
midage14_cd34_GEX_434077	EryP-1	CD34+ ERP	0.873157
midage14_cd34_GEX_717589	EryP-1	CD34+ ERP-Early	0.776327
midage14_cd34_GEX_539568	EryP-2	CD34+ ERP-Early	0.638864
midage14_cd34_GEX_667170	EryP-1	CD34+ ERP-Early	0.887462
midage14_cd34_GEX_389752	HSC/MPP	CD34+ HSC	0.930956
midage14_cd34_GEX_411746	EryP-1	CD34+ ERP-Early	0.834376
midage14_cd34_GEX_374884	EryP-1	CD34+ ERP	0.494559
midage14_cd34_GEX_71503	MDP-2/Pre-DC	CD34+ MDP-2	0.52241
midage14_cd34_GEX_549283	EryP-1	CD34+ ERP	0.687305
midage14_cd34_GEX_47085	EryP-1	CD34+ ERP-Early	0.93962
midage14_cd34_GEX_707628	MDP-2/Pre-DC	Dendritic Cell	0.393467
midage14_cd34_GEX_434498	EryP-1	CD34+ ERP-Early	0.62456
midage14_cd34_GEX_608538	GMP-Neut	CD34+ MultiLin	0.620762
midage14_cd34_GEX_213227	HSC/MPP	CD34+ HSC	0.956419
midage14_cd34_GEX_451279	Pre-/Pro-B	Pro-B	0.595329
midage14_cd34_GEX_686026	Pre-/Pro-B	CD34+ pre-B cycling	0.725146
midage14_cd34_GEX_106399	EryP-3	Early-Erythroblast	0.563778
midage14_cd34_GEX_701005	MPP/LMPP	CD34+ MultiLin	0.675975
midage14_cd34_GEX_563697	MPP/LMPP	CD34+ HSC-cycle	0.532594
midage14_cd34_GEX_442008	EryP-1	CD34+ ERP-Early	0.536582
midage14_cd34_GEX_738920	EryP-3	CD34+ ERP-Early	0.535934
midage14_cd34_GEX_184144	EryP-2	CD34+ MEP	0.87252
midage14_cd34_GEX_417579	EryP-1	CD34+ ERP-Early	0.860266
midage14_cd34_GEX_315031	GMP-Neut	CD34+ MultiLin	0.863886
midage14_cd34_GEX_866280	Eo/Baso/Mast-P	CD34+ ERP-Early	0.876402
midage14_cd34_GEX_498625	Eo/Baso/Mast-P	CD34+ ERP-Early	0.464791
midage14_cd34_GEX_245246	EryP-1	CD34+ ERP	0.741623
midage14_cd34_GEX_376111	MPP/LMPP	CD34+ HSC-cycle	0.504426
midage14_cd34_GEX_173053	HSC/MPP	CD34+ HSC	0.968533
midage14_cd34_GEX_808500	EryP-1	CD34+ ERP-Early	0.803091
midage14_cd34_GEX_404575	MEP	CD34+ HSC	0.90241
midage14_cd34_GEX_837117	Pre-/Pro-B	Pro-B	0.709949
midage14_cd34_GEX_403138	Eo/Baso/Mast-P	CD34+ ERP-Early	0.621057
midage14_cd34_GEX_540308	MDP-2	CD34+ MDP-2	0.628445
midage14_cd34_GEX_31927	HSC/MPP	CD34+ HSC	1
midage14_cd34_GEX_612570	EryP-1	CD34+ ERP-Early	0.899846
midage14_cd34_GEX_502091	MDP-2	Pre-Dendritic	0.783068
midage14_cd34_GEX_855145	GMP-1	CD34+ MultiLin	0.521585
midage14_cd34_GEX_435789	MEP	CD34+ MEP	0.882419
midage14_cd34_GEX_55338	MDP-2/Pre-DC	Pre-Dendritic	0.544491
midage14_cd34_GEX_231672	EryP-1	CD34+ ERP-Early	0.907105
midage14_cd34_GEX_689518	MPP/MK-Ery	CD34+ HSC	0.832088
midage14_cd34_GEX_652609	MPP/LMPP	CD34+ HSC	0.71104
midage14_cd34_GEX_810296	EryP-1	CD34+ MEP	0.620979
midage14_cd34_GEX_351047	EryP-1	CD34+ ERP-Early	0.867803
midage14_cd34_GEX_116815	HSC/MPP	CD34+ HSC	0.993234
midage14_cd34_GEX_569265	EryP-2	CD34+ ERP-Early	0.800397
midage14_cd34_GEX_824364	EryP-1	CD34+ ERP-Early	0.687936
midage14_cd34_GEX_785453	EryP-3	CD34+ ERP	0.873798
midage14_cd34_GEX_640742	MPP/LMPP	CD34+ HSC	0.603843
midage14_cd34_GEX_81679	MKP	CD34+ MEP	0.796387
midage14_cd34_GEX_287436	MPP/LMPP	CD34+ MultiLin	0.468979
midage14_cd34_GEX_777422	EryP-2	CD34+ ERP-Early	0.766155
midage14_cd34_GEX_233687	MPP/LMPP	CD34+ MultiLin	0.555009
midage14_cd34_GEX_576582	EryP-1	CD34+ ERP-Early	0.921739
midage14_cd34_GEX_47519	MDP-2	CD34+ MDP-2	0.561921
midage14_cd34_GEX_459665	EryP-1	CD34+ ERP	0.567615
midage14_cd34_GEX_735791	GMP-1	CD34+ HSC-cycle	0.805789
midage14_cd34_GEX_206419	MEP	CD34+ HSC	0.572382
midage14_cd34_GEX_101515	MPP/LMPP	CD34+ HSC	0.82953
midage14_cd34_GEX_454415	MDP-2/Pre-DC	CD34+ MDP-1	0.516764
midage14_cd34_GEX_284214	EryP-1	CD34+ ERP-Early	0.738271
midage14_cd34_GEX_284007	MPP/LMPP	CD34+ HSC	0.925231
midage14_cd34_GEX_300139	EryP-1	CD34+ ERP-Early	0.991435
midage14_cd34_GEX_811186	HSC/MPP	CD34+ HSC	0.914787
midage14_cd34_GEX_700454	MEP	CD34+ MEP	0.789154
midage14_cd34_GEX_874671	EryP-1	CD34+ ERP-Early	0.625548
midage14_cd34_GEX_120782	MDP-2	CD34+ MDP-2	0.490864
midage14_cd34_GEX_772222	Pre-/Pro-B	CD34+ pre-B cycling	0.498231
midage14_cd34_GEX_410797	MDP-2/Pre-DC	Pre-Dendritic	0.421512
midage14_cd34_GEX_90716	EryP-1	CD34+ ERP-Early	0.581888
midage14_cd34_GEX_810978	EryP-1	CD34+ ERP	0.624905
midage14_cd34_GEX_624511	Pre-/Pro-B	Pro-B	0.671632
midage14_cd34_GEX_223323	HSC/MPP	CD34+ HSC	1
midage14_cd34_GEX_402466	EryP-3	CD34+ ERP	0.714052
midage14_cd34_GEX_522931	EryP-1	CD34+ ERP-Early	0.965928
midage14_cd34_GEX_166993	EryP-1	CD34+ ERP	0.810658
midage14_cd34_GEX_733094	LyP	CD34+ HSC	0.580502
midage14_cd34_GEX_407481	EryP-3	CD34+ ERP	0.836965
midage14_cd34_GEX_683160	EryP-6	Erythroblast	0.835635
midage14_cd34_GEX_550601	MDP-2/Pre-DC	CD34+ MDP-1	0.275724
midage14_cd34_GEX_430988	HSC/MPP	CD34+ HSC	0.973913
midage14_cd34_GEX_263731	EryP-1	CD34+ ERP-Early	0.860969
midage14_cd34_GEX_836031	Pre-/Pro-B	CD34+ pre-B cycling	0.702765
midage14_cd34_GEX_864088	EryP-1	CD34+ ERP-Early	0.844258
midage14_cd34_GEX_419638	MDP-1	CD34+ MultiLin	0.653935
midage14_cd34_GEX_204347	EryP-1	CD34+ ERP	0.557957
midage14_cd34_GEX_845805	HSC/MPP	CD34+ HSC	1
midage14_cd34_GEX_687991	GMP-Neut	CD34+ MultiLin	0.984902
midage14_cd34_GEX_247607	MEP	CD34+ ERP-Early	0.726667
midage14_cd34_GEX_311683	EryP-1	CD34+ ERP-Early	0.767188
midage14_cd34_GEX_330107	MDP-2/Pre-DC	CD34+ MDP-1	0.321438
midage14_cd34_GEX_470338	GMP-1	CD34+ HSC-cycle	0.956694
midage14_cd34_GEX_452932	MPP/LMPP	CD34+ HSC-cycle	0.590812
midage14_cd34_GEX_44528	HSC/MPP	CD34+ HSC	0.986008
midage14_cd34_GEX_487134	MDP-2	CD34+ MultiLin	0.522008
midage14_cd34_GEX_877593	EryP-1	CD34+ ERP	0.813059
midage14_cd34_GEX_202409	EryP-4	CD34+ ERP-Early	0.430768
midage14_cd34_GEX_764640	MKP	CD34+ MEP	0.596799
midage14_cd34_GEX_501563	EryP-2	CD34+ MKP	0.750981
midage14_cd34_GEX_375476	MDP-2/Pre-DC	Pre-Dendritic	0.366552
midage14_cd34_GEX_765835	Eo/Baso/Mast-P	CD34+ ERP-Early	0.543524
midage14_cd34_GEX_813899	GMP-1	CD34+ MEP	0.483757
midage14_cd34_GEX_568997	EryP-1	CD34+ ERP-Early	0.994129
midage14_cd34_GEX_526229	MPP/LMPP	CD34+ HSC	0.642705
midage14_cd34_GEX_178756	MPP/LMPP	CD34+ HSC-cycle	0.614334
midage14_cd34_GEX_845820	EryP-1	CD34+ ERP-Early	0.509011
midage14_cd34_GEX_388078	MPP/MK-Ery	CD34+ MultiLin	0.673821
midage14_cd34_GEX_614100	MPP/LMPP	CD34+ HSC-cycle	0.834814
midage14_cd34_GEX_830332	EryP-3	CD34+ ERP	0.687306
midage14_cd34_GEX_627532	EryP-1	CD34+ ERP-Early	1
midage14_cd34_GEX_114645	EryP-3	CD34+ ERP	0.620829
midage14_cd34_GEX_499751	MPP/LMPP	CD34+ HSC	0.758277
midage14_cd34_GEX_72901	EryP-1	CD34+ ERP-Early	0.83258
midage14_cd34_GEX_100204	MDP-2/Pre-DC	CD34+ MDP-1	0.940118
midage14_cd34_GEX_877921	EryP-1	CD34+ ERP-Early	0.625329
midage14_cd34_GEX_883798	MEP	CD34+ ERP-Early	0.525831
midage14_cd34_GEX_620723	MEP	CD34+ ERP-Early	0.95142
midage14_cd34_GEX_486389	MPP/LMPP	CD34+ HSC	0.659069
midage14_cd34_GEX_418525	MDP-1	CD34+ MultiLin	0.776013
midage14_cd34_GEX_770848	MDP-2	Pre-Dendritic	0.604016
midage14_cd34_GEX_214516	MDP-1	CD34+ MultiLin	0.952345
midage14_cd34_GEX_139963	MPP/LMPP	CD34+ MultiLin	0.605551
midage14_cd34_GEX_709008	EryP-3	CD34+ ERP	0.803922
midage14_cd34_GEX_51634	EryP-2	CD34+ ERP-Early	0.745948
midage14_cd34_GEX_228639	EryP-1	CD34+ ERP-Early	0.718668
midage14_cd34_GEX_884445	MDP-2	CD34+ MultiLin	0.526003
midage14_cd34_GEX_297087	MPP/LMPP	CD34+ HSC	0.885665
midage14_cd34_GEX_825651	EryP-4	CD34+ ERP	0.74228
midage14_cd34_GEX_482344	GMP-1	CD34+ HSC-cycle	0.809309
midage14_cd34_GEX_283384	Pre-/Pro-B	Pro-B	0.82825
midage14_cd34_GEX_78815	LyP	CD34+ LMPP	0.544357
midage14_cd34_GEX_256965	EryP-3	CD34+ ERP	0.765018
midage14_cd34_GEX_366997	MDP-1	CD34+ MultiLin	0.590953
midage14_cd34_GEX_14847	MKP	CD34+ MEP	0.83471
midage14_cd34_GEX_522855	EryP-1	CD34+ ERP-Early	0.67835
midage14_cd34_GEX_475604	LyP	CD34+ LMPP	0.652336
midage14_cd34_GEX_704804	MKP	CD34+ MEP	0.87274
midage14_cd34_GEX_582249	EryP-2	CD34+ ERP-Early	0.656407
midage14_cd34_GEX_562134	MPP/MK-Ery	CD34+ HSC	0.835788
midage14_cd34_GEX_105354	EryP-1	CD34+ ERP-Early	0.63096
midage14_cd34_GEX_173928	EryP-2	CD34+ ERP-Early	0.664286
midage14_cd34_GEX_241287	EryP-1	CD34+ ERP-Early	0.766561
midage14_cd34_GEX_372910	EryP-2	CD34+ ERP-Early	0.672468
midage14_cd34_GEX_725326	EryP-1	CD34+ ERP-Early	0.864071
midage14_cd34_GEX_638051	GMP-1	CD34+ HSC-cycle	0.982274
midage14_cd34_GEX_726081	EryP-1	CD34+ ERP-Early	0.755965
midage14_cd34_GEX_666770	MDP-1	CD34+ MultiLin	0.822591
midage14_cd34_GEX_166516	EryP-1	CD34+ ERP	0.877291
midage14_cd34_GEX_666461	MEP	CD34+ ERP-Early	0.947626
midage14_cd34_GEX_362789	HSC/MPP	CD34+ HSC	0.951234
midage14_cd34_GEX_458925	EryP-1	CD34+ ERP-Early	0.913577
midage14_cd34_GEX_764785	MDP-1	CD34+ MultiLin	0.855396
midage14_cd34_GEX_206650	MDP-2/Pre-DC	Pre-Dendritic	0.744375
midage14_cd34_GEX_368420	MDP-1	CD34+ MultiLin	0.770894
midage14_cd34_GEX_566067	Pre-/Pro-B	Pro-B	0.496334
midage14_cd34_GEX_83206	GMP-1	CD34+ MultiLin	0.517395
midage14_cd34_GEX_154235	MEP	CD34+ HSC	0.683673
midage14_cd34_GEX_777557	EryP-2	CD34+ ERP-Early	0.522531
midage14_cd34_GEX_547628	EryP-3	CD34+ ERP	0.6591
midage14_cd34_GEX_316376	MEP	CD34+ MEP	0.923595
midage14_cd34_GEX_752121	EryP-1	CD34+ ERP-Early	0.725044
midage14_cd34_GEX_539387	HSC/MPP	CD34+ HSC-cycle	0.857848
midage14_cd34_GEX_371299	EryP-1	CD34+ ERP-Early	0.717402
midage14_cd34_GEX_865132	GMP-1	CD34+ HSC-cycle	0.910333
midage14_cd34_GEX_182252	EryP-3	Early-Erythroblast	0.54536
midage14_cd34_GEX_852037	EryP-3	CD34+ ERP	0.693896
midage14_cd34_GEX_339980	HSC/MPP	CD34+ HSC	0.926054
midage14_cd34_GEX_118511	MPP/LMPP	CD34+ MultiLin	0.628176
midage14_cd34_GEX_220233	MDP-1	CD34+ MultiLin	0.800972
midage14_cd34_GEX_236349	EryP-3	CD34+ ERP	0.880396
midage14_cd34_GEX_593836	HSC/MPP	CD34+ HSC	1
midage14_cd34_GEX_66136	Pre-/Pro-B	CD34+ pre-B cycling	0.699954
midage14_cd34_GEX_338522	MEP	CD34+ MEP	0.655296
midage14_cd34_GEX_656833	EryP-1	CD34+ ERP-Early	0.974017
midage14_cd34_GEX_201754	EryP-1	CD34+ ERP-Early	0.663481
midage14_cd34_GEX_574310	MPP/LMPP	CD34+ MultiLin	0.698643
midage14_cd34_GEX_514910	EryP-3	CD34+ ERP	0.658266
midage14_cd34_GEX_354317	MPP/MK-Ery	CD34+ HSC	1
midage14_cd34_GEX_634220	EryP-4	Early-Erythroblast	0.45536
midage14_cd34_GEX_226341	EryP-1	CD34+ ERP-Early	0.590097
midage14_cd34_GEX_155807	EryP-2	CD34+ ERP	0.701948
midage14_cd34_GEX_222954	HSC/MPP	CD34+ HSC	0.91354
midage14_cd34_GEX_823091	Pre-/Pro-B	Pro-B	0.744522
midage14_cd34_GEX_50507	MPP/MK-Ery	CD34+ MultiLin	0.562872
midage14_cd34_GEX_374004	MPP/LMPP	CD34+ HSC	0.813221
midage14_cd34_GEX_585695	MDP-2/Pre-DC	Follicular B cell	0.298333
midage14_cd34_GEX_586108	HSC/MPP	CD34+ HSC	0.954856
midage14_cd34_GEX_12908	EryP-1	CD34+ ERP-Early	0.567734
midage14_cd34_GEX_418503	EryP-3	CD34+ ERP	0.531959
midage14_cd34_GEX_460365	Eo/Baso/Mast-P	CD34+ Eo/B/Mast	0.463888
midage14_cd34_GEX_527702	MPP/LMPP	CD34+ HSC	0.800107
midage14_cd34_GEX_362517	MDP-2/Pre-DC	Pre-Dendritic	0.424327
midage14_cd34_GEX_846038	EryP-3	CD34+ ERP	0.826941
midage14_cd34_GEX_841906	EryP-1	CD34+ ERP-Early	0.704835
midage14_cd34_GEX_411035	MDP-2/Pre-DC	Pre-Dendritic	0.431618
midage14_cd34_GEX_784077	MPP/LMPP	CD34+ HSC	0.372911
midage14_cd34_GEX_322947	MDP-2/Pre-DC	Follicular B cell	0.282045
midage14_cd34_GEX_313628	MPP/LMPP	CD34+ MultiLin	0.341811
midage14_cd34_GEX_511934	MPP/LMPP	CD34+ MultiLin	0.360436
midage14_cd34_GEX_562052	EryP-5	Erythroblast	0.489725
midage14_cd34_GEX_582868	EryP-1	CD34+ ERP-Early	0.840121
midage14_cd34_GEX_260086	EryP-2	CD34+ MKP	0.589012
midage14_cd34_GEX_652067	HSC/MPP	CD34+ HSC	0.979025
midage14_cd34_GEX_354987	HSC/MPP	CD34+ HSC	0.962185
midage14_cd34_GEX_22040	GMP-1	CD34+ MultiLin	0.830661
midage14_cd34_GEX_266505	MKP	CD34+ MEP	0.716654
midage14_cd34_GEX_254173	MDP-2	Pre-Dendritic	0.778712
midage14_cd34_GEX_806852	MPP/LMPP	CD34+ HSC	0.627379
midage14_cd34_GEX_128657	EryP-2	CD34+ ERP-Early	0.874545
midage14_cd34_GEX_556144	MPP/LMPP	CD34+ HSC	0.99208
midage14_cd34_GEX_16345	MPP/MK-Ery	CD34+ HSC	0.929805
midage14_cd34_GEX_483614	EryP-3	CD34+ ERP-Early	0.514917
midage14_cd34_GEX_855380	MDP-2/Pre-DC	CD34+ MDP-1	0.404855
midage14_cd34_GEX_684603	MKP	CD34+ MEP	0.831715
midage14_cd34_GEX_116609	MDP-2/Pre-DC	CD34+ MDP-2	0.54932
midage14_cd34_GEX_777608	EryP-3	CD34+ ERP	0.707252
midage14_cd34_GEX_547888	HSC/MPP	CD34+ HSC	0.515727
midage14_cd34_GEX_246062	MPP/LMPP	CD34+ MultiLin	0.416358
midage14_cd34_GEX_462080	EryP-3	CD34+ ERP	0.903938
midage14_cd34_GEX_366133	EryP-2	CD34+ MEP	0.622201
midage14_cd34_GEX_585891	EryP-2	CD34+ MEP	0.928184
midage14_cd34_GEX_1556	HSC/MPP	CD34+ HSC	0.765459
midage14_cd34_GEX_257064	MEP	CD34+ ERP-Early	0.825054
midage14_cd34_GEX_562062	GMP-1	CD34+ MultiLin	0.550068
midage14_cd34_GEX_397593	MPP/LMPP	CD34+ HSC	0.936342
midage14_cd34_GEX_233463	MKP	CD34+ MEP	0.502149
midage14_cd34_GEX_436442	MPP/LMPP	CD34+ HSC	0.480963
midage14_cd34_GEX_163562	MEP	CD34+ ERP-Early	0.994034
midage14_cd34_GEX_866611	MKP	CD34+ MEP	0.707489
midage14_cd34_GEX_445420	EryP-3	CD34+ ERP	0.734738
midage14_cd34_GEX_660613	EryP-3	CD34+ ERP	0.650287
midage14_cd34_GEX_531044	MDP-1	CD34+ MDP-2	0.373868
midage14_cd34_GEX_344611	MPP/MK-Ery	CD34+ HSC	0.71398
midage14_cd34_GEX_598913	MDP-1	CD34+ MultiLin	0.838227
midage14_cd34_GEX_476638	MPP/LMPP	CD34+ HSC	0.599664
midage14_cd34_GEX_615213	MPP/LMPP	CD34+ HSC	0.944052
midage14_cd34_GEX_91972	MEP	CD34+ MEP	0.539249
midage14_cd34_GEX_502328	MEP	CD34+ MEP	0.779504
midage14_cd34_GEX_296095	HSC/MPP	CD34+ HSC	0.953553
midage14_cd34_GEX_155384	MDP-2/Pre-DC	Pre-Dendritic	0.551758
midage14_cd34_GEX_539316	HSC/MPP	CD34+ HSC	0.675777
midage14_cd34_GEX_710635	HSC/MPP	CD34+ HSC	0.917184
midage14_cd34_GEX_263118	EryP-1	CD34+ ERP-Early	0.937665
midage14_cd34_GEX_790497	EryP-3	CD34+ ERP	0.694551
midage14_cd34_GEX_463404	MKP	CD34+ MEP	0.890159
midage14_cd34_GEX_778194	EryP-1	CD34+ ERP-Early	0.970017
midage14_cd34_GEX_214572	HSC/MPP	CD34+ HSC	0.881547
midage14_cd34_GEX_298483	MDP-1	CD34+ MultiLin	0.572724
midage14_cd34_GEX_129211	EryP-1	CD34+ ERP-Early	0.975982
midage14_cd34_GEX_86057	MPP/MK-Ery	CD34+ HSC	0.903163
midage14_cd34_GEX_4133	HSC/MPP	CD34+ HSC	0.84023
midage14_cd34_GEX_387370	HSC/MPP	CD34+ HSC-cycle	0.51882
midage14_cd34_GEX_548492	MPP/LMPP	CD34+ HSC	0.573582
midage14_cd34_GEX_164868	MPP/LMPP	CD34+ HSC	0.6792
midage14_cd34_GEX_338223	MKP	CD34+ ERP-Early	0.724833
midage14_cd34_GEX_467654	EryP-3	Erythroblast	0.694769
midage14_cd34_GEX_152271	MEP	CD34+ ERP-Early	0.524692
midage14_cd34_GEX_588839	MPP/LMPP	CD34+ MultiLin	0.292579
midage14_cd34_GEX_122658	EryP-3	CD34+ ERP	0.850041
midage14_cd34_GEX_158532	MKP	CD34+ ERP-Early	0.745755
midage14_cd34_GEX_496966	EryP-3	CD34+ ERP	0.581574
midage14_cd34_GEX_466780	MEP	CD34+ HSC	0.661021
midage14_cd34_GEX_326638	MPP/LMPP	CD34+ HSC	0.61672
midage14_cd34_GEX_645393	MEP	CD34+ HSC	0.887123
midage14_cd34_GEX_293762	Pre-/Pro-B	CD34+ Lymphoid UNK	0.600955
midage14_cd34_GEX_597982	MDP-2/Pre-DC	CD34+ MDP-2	0.327095
midage14_cd34_GEX_327491	EryP-1	CD34+ ERP	0.552445
midage14_cd34_GEX_748521	MDP-2	Pre-Dendritic	0.599878
midage14_cd34_GEX_565748	HSC/MPP	CD34+ HSC	0.983748
midage14_cd34_GEX_712439	MPP/LMPP	CD34+ HSC	0.880112
midage14_cd34_GEX_648687	HSC/MPP	CD34+ HSC	0.84794
midage14_cd34_GEX_159751	MKP	CD34+ MKP	0.476618
midage14_cd34_GEX_161578	EryP-3	CD34+ ERP-Early	0.534259
midage14_cd34_GEX_486645	HSC/MPP	CD34+ HSC	1
midage14_cd34_GEX_196554	MDP-2	Pre-Dendritic	0.63302
midage14_cd34_GEX_32771	MPP/MK-Ery	CD34+ HSC	0.997769
midage14_cd34_GEX_397489	EryP-3	CD34+ ERP	0.829758
midage14_cd34_GEX_479922	EryP-1	CD34+ ERP	0.514365
midage14_cd34_GEX_157287	MDP-2/Pre-DC	Dendritic Cell	0.250556
midage14_cd34_GEX_573593	Pre-/Pro-B	CD34+ pre-B cycling	0.596629
midage14_cd34_GEX_376145	EryP-2	CD34+ MEP	0.461403
midage14_cd34_GEX_453674	Pre-/Pro-B	Pro-B	0.779277
midage14_cd34_GEX_528	EryP-3	CD34+ ERP	0.750555
midage14_cd34_GEX_601258	Eo/Baso/Mast-P	CD34+ ERP-Early	0.426633
midage14_cd34_GEX_854296	MPP/LMPP	CD34+ HSC	0.726915
midage14_cd34_GEX_813770	Pre-/Pro-B	CD34+ pre-B cycling	0.512437
midage14_cd34_GEX_291530	HSC/MPP	CD34+ HSC	0.853193
midage14_cd34_GEX_633406	MPP/LMPP	CD34+ LMPP	0.680673
midage14_cd34_GEX_230157	GMP-1	CD34+ MultiLin	0.733332
midage14_cd34_GEX_361350	HSC/MPP	CD34+ HSC	0.955376
midage14_cd34_GEX_57534	Pre-/Pro-B	Pro-B	0.843621
midage14_cd34_GEX_651136	MKP	CD34+ ERP-Early	0.936037
midage14_cd34_GEX_560909	Pre-/Pro-B	CD34+ pre-B cycling	0.677411
midage14_cd34_GEX_729230	EryP-3	CD34+ ERP	0.792546
midage14_cd34_GEX_352811	MKP	CD34+ MKP	0.685244
midage14_cd34_GEX_47683	EryP-1	CD34+ ERP-Early	0.910655
midage14_cd34_GEX_35954	MDP-1	CD34+ MultiLin	0.948986
midage14_cd34_GEX_498950	MEP	CD34+ MEP	0.8674
midage14_cd34_GEX_689250	HSC/MPP	CD34+ HSC	0.953063
midage14_cd34_GEX_70612	EryP-3	CD34+ ERP	0.764244
midage14_cd34_GEX_240974	MDP-2/Pre-DC	CD34+ MDP-1	0.867612
midage14_cd34_GEX_748220	EryP-3	CD34+ ERP	0.658237
midage14_cd34_GEX_142073	EryP-1	CD34+ ERP-Early	0.883659
midage14_cd34_GEX_787036	Pre-/Pro-B	Pro-B	0.671829
midage14_cd34_GEX_809674	MKP	CD34+ MKP	0.626958
midage14_cd34_GEX_315191	MPP/LMPP	CD34+ MultiLin	0.665599
midage14_cd34_GEX_712696	Pre-/Pro-B	CD34+ pre-B cycling	0.470804
midage14_cd34_GEX_312197	Pre-/Pro-B	CD34+ pre-B cycling	0.408902
midage14_cd34_GEX_662519	MPP/LMPP	CD34+ MultiLin	0.962264
midage14_cd34_GEX_800601	GMP-1	CD34+ MultiLin	0.556903
midage14_cd34_GEX_190923	MDP-1	CD34+ MultiLin	0.868815
midage14_cd34_GEX_109143	MPP/LMPP	CD34+ HSC	0.920008
midage14_cd34_GEX_450871	MPP/LMPP	CD34+ MultiLin	0.494452
midage14_cd34_GEX_306125	EryP-2	CD34+ ERP-Early	0.793295
[truncated: 60,279 more rows]

## Sheet: Supplementary Data 6
Supplementary Data 6. Differential gene expression of immature HSPCs. Significance was calculated by a Wilcoxon Rank Sum test with Bonferroni correction.
p_val	avg_log2FC	pct.1	pct.2	p_val_adj	cluster	Annotation	gene
0	2.47436	0.593	0.129	0	0	HSC-1	HLF
0	2.35821	0.293	0.061	0	0	HSC-1	DLK1
0	1.75294	0.936	0.484	0	0	HSC-1	CRHBP
0	1.60488	0.624	0.316	0	0	HSC-1	MLLT3
0	1.48003	0.513	0.237	0	0	HSC-1	ADGRG6
0	1.41973	0.68	0.402	0	0	HSC-1	SOCS2
0	1.08178	0.682	0.469	0	0	HSC-1	MMRN1
0	1.06073	0.979	0.904	0	0	HSC-1	HLA.E
0	1.01575	0.806	0.564	0	0	HSC-1	HOPX
0	0.837444	0.998	0.985	0	0	HSC-1	CD74
0	0.466516	1	1	0	0	HSC-1	TPT1
6.25272e-273	1.4603	0.449	0.233	3.73287e-270	0	HSC-1	GUCY1A3
2.9412e-266	1.49144	0.526	0.313	1.75589e-263	0	HSC-1	KLF4
2.72988e-208	1.42161	0.464	0.281	1.62974e-205	0	HSC-1	JUN
4.38022e-185	0.829466	0.647	0.503	2.61499e-182	0	HSC-1	NPR3
4.72931e-185	1.50957	0.257	0.104	2.8234e-182	0	HSC-1	MECOM
2.07151e-173	1.10012	0.427	0.245	1.23669e-170	0	HSC-1	BEX1
1.63294e-161	0.39511	0.95	0.944	9.74865e-159	0	HSC-1	MALAT1
7.71328e-153	0.9978	0.482	0.332	4.60483e-150	0	HSC-1	MPL
3.51117e-149	0.898802	0.546	0.418	2.09617e-146	0	HSC-1	PTPRC
1.60301e-136	1.15097	0.276	0.136	9.56999e-134	0	HSC-1	FGD5
8.32187e-136	1.18462	0.428	0.294	4.96815e-133	0	HSC-1	ATP1B1
1.5762e-126	0.837753	0.589	0.501	9.40993e-124	0	HSC-1	AKR1C3
1.12383e-123	1.07462	0.415	0.284	6.70929e-121	0	HSC-1	PHF1
8.20069e-107	0.649959	0.817	0.796	4.89581e-104	0	HSC-1	CXCR4
8.26132e-98	0.338428	0.903	0.887	4.93201e-95	0	HSC-1	PRDX1
1.27935e-95	0.897277	0.323	0.197	7.63771e-93	0	HSC-1	GCSAML
6.24066e-86	0.847174	0.497	0.405	3.72567e-83	0	HSC-1	HIST1H2BG
6.54746e-86	0.883409	0.513	0.415	3.90883e-83	0	HSC-1	DUSP6
1.64292e-77	0.539261	0.64	0.613	9.80822e-75	0	HSC-1	IQGAP2
2.7168e-76	0.456954	0.726	0.696	1.62193e-73	0	HSC-1	CD34
2.95899e-74	0.890215	0.335	0.236	1.76651e-71	0	HSC-1	PRKCH
5.03817e-73	0.6431	0.503	0.421	3.00778e-70	0	HSC-1	DAPK1
7.2731e-71	0.784353	0.465	0.392	4.34204e-68	0	HSC-1	ELK3
3.71324e-55	0.983945	0.284	0.198	2.2168e-52	0	HSC-1	EMP1
9.4456e-52	0.704488	0.427	0.367	5.63902e-49	0	HSC-1	BMI1
3.14163e-51	0.736827	0.427	0.359	1.87555e-48	0	HSC-1	HIST1H2BI
1.02892e-50	0.795581	0.26	0.177	6.14267e-48	0	HSC-1	ABCB1
7.40746e-50	0.596477	0.383	0.295	4.42225e-47	0	HSC-1	ANGPT1
4.1966e-44	0.654447	0.376	0.306	2.50537e-41	0	HSC-1	HOXB2
1.01964e-43	0.430636	0.623	0.606	6.08724e-41	0	HSC-1	MSI2
1.5967e-43	0.898173	0.255	0.184	9.5323e-41	0	HSC-1	DDIT3
2.29885e-31	0.50339	0.393	0.332	1.37242e-28	0	HSC-1	ADGRG1
1.68364e-17	0.457477	0.485	0.506	1.00513e-14	0	HSC-1	TCEAL9
1.03672e-16	0.425496	0.468	0.473	6.18923e-14	0	HSC-1	CLEC2B
2.12509e-14	0.538757	0.356	0.349	1.26868e-11	0	HSC-1	SPTBN1
7.71873e-13	0.27392	0.586	0.623	4.60808e-10	0	HSC-1	PROM1
1.15725e-12	0.653554	0.277	0.261	6.9088e-10	0	HSC-1	DRAM1
2.89164e-12	0.61358	0.284	0.262	1.72631e-09	0	HSC-1	HIST1H2BE
8.95086e-11	0.292915	0.572	0.623	5.34366e-08	0	HSC-1	EIF2S3
1.37386e-07	0.516163	0.266	0.256	8.20195e-05	0	HSC-1	SPNS2
2.67779e-07	0.502251	0.277	0.271	0.000159864	0	HSC-1	KMT2A
9.18668e-07	0.4506	0.318	0.323	0.000548445	0	HSC-1	CD109
6.04597e-06	0.526225	0.315	0.328	0.00360945	0	HSC-1	NFE2L2
1.12757e-05	0.258035	0.544	0.616	0.00673158	0	HSC-1	ATXN7L3B
0.000928122	0.413548	0.417	0.442	0.554089	0	HSC-1	HLA.DRB4
0.00123528	0.462056	0.265	0.268	0.73746	0	HSC-1	HIST1H2BD
0.00267105	0.297595	0.262	0.26	1	0	HSC-1	TAL1
0	0.999815	0.846	0.583	0	1	HSC-2	HOPX
0	0.346998	1	1	0	1	HSC-2	TPT1
5.04318e-232	0.748056	0.84	0.548	3.01078e-229	1	HSC-2	CRHBP
8.36706e-178	0.528633	0.965	0.914	4.99513e-175	1	HSC-2	HLA.E
7.0738e-109	0.385301	0.972	0.875	4.22306e-106	1	HSC-2	SPINK2
2.11932e-96	0.281282	0.996	0.986	1.26524e-93	1	HSC-2	CD74
6.03587e-91	0.61189	0.86	0.791	3.60341e-88	1	HSC-2	CXCR4
3.91596e-74	0.350691	0.92	0.886	2.33783e-71	1	HSC-2	PRDX1
1.14432e-66	0.587152	0.679	0.603	6.8316e-64	1	HSC-2	PROM1
1.18012e-66	0.725464	0.414	0.28	7.04532e-64	1	HSC-2	FAM30A
2.37636e-56	0.711994	0.528	0.423	1.41869e-53	1	HSC-2	DUSP6
4.49598e-54	0.432761	0.748	0.695	2.6841e-51	1	HSC-2	CD34
1.37903e-53	0.518005	0.616	0.523	8.2328e-51	1	HSC-2	NPR3
6.36801e-51	0.452304	0.667	0.601	3.8017e-48	1	HSC-2	MSI2
1.91968e-48	0.484263	0.607	0.504	1.14605e-45	1	HSC-2	MMRN1
2.07885e-45	0.565848	0.577	0.512	1.24107e-42	1	HSC-2	AKR1C3
2.19201e-40	0.536618	0.393	0.286	1.30863e-37	1	HSC-2	ADGRG6
1.695e-32	0.624317	0.354	0.277	1.01192e-29	1	HSC-2	BAALC
1.03058e-31	0.565213	0.389	0.303	6.15258e-29	1	HSC-2	ANGPT1
4.7038e-30	0.511241	0.416	0.335	2.80817e-27	1	HSC-2	ADGRG1
2.56741e-29	0.327223	0.541	0.454	1.53274e-26	1	HSC-2	SOCS2
8.14186e-28	0.467656	0.429	0.351	4.86069e-25	1	HSC-2	KLF4
4.42293e-26	0.434393	0.491	0.432	2.64049e-23	1	HSC-2	DAPK1
2.71597e-24	0.454064	0.489	0.44	1.62143e-21	1	HSC-2	PTPRC
3.39948e-19	0.290627	0.304	0.226	2.02949e-16	1	HSC-2	HLF
2.72662e-18	0.31405	0.622	0.619	1.62779e-15	1	HSC-2	IQGAP2
7.92314e-18	0.578524	0.267	0.21	4.73011e-15	1	HSC-2	EMP1
7.21122e-17	0.415806	0.333	0.275	4.3051e-14	1	HSC-2	GUCY1A3
2.09593e-16	0.550396	0.302	0.252	1.25127e-13	1	HSC-2	PRKCH
2.90619e-16	0.36232	0.602	0.61	1.735e-13	1	HSC-2	OGT
1.65028e-15	0.281954	0.655	0.674	9.85218e-13	1	HSC-2	PNISR
3.38599e-15	0.398541	0.486	0.47	2.02143e-12	1	HSC-2	CLEC2B
1.23122e-14	0.35329	0.525	0.503	7.35036e-12	1	HSC-2	FLT3
9.70491e-14	0.450263	0.359	0.316	5.79383e-11	1	HSC-2	HOXB2
9.74279e-13	0.386052	0.43	0.406	5.81644e-10	1	HSC-2	ELK3
7.29017e-09	0.491503	0.282	0.254	4.35223e-06	1	HSC-2	SPNS2
2.62137e-08	0.46875	0.358	0.339	1.56496e-05	1	HSC-2	MEX3B
5.92873e-08	0.255731	0.59	0.605	3.53945e-05	1	HSC-2	PIM1
1.57658e-06	0.376228	0.384	0.38	0.00094122	1	HSC-2	BMI1
3.10908e-06	0.415082	0.355	0.352	0.00185612	1	HSC-2	CD244
0.000314023	0.385863	0.285	0.28	0.187471	1	HSC-2	SLC17A9
0.00317115	0.281874	0.344	0.352	1	1	HSC-2	SPTBN1
0	2.84552	0.619	0.072	0	2	GMP	BIRC5
0	2.62723	0.541	0.044	0	2	GMP	CCNA2
0	2.56246	0.635	0.123	0	2	GMP	CCNB2
0	2.30497	0.567	0.093	0	2	GMP	RACGAP1
0	2.19934	0.471	0.108	0	2	GMP	CCNB1
0	2.15223	0.714	0.131	0	2	GMP	ZWINT
0	1.99206	0.326	0.021	0	2	GMP	NDC80
0	1.86071	0.628	0.119	0	2	GMP	FANCI
0	1.82195	0.754	0.208	0	2	GMP	GINS2
0	1.77598	0.948	0.488	0	2	GMP	TUBB
0	1.64705	0.397	0.059	0	2	GMP	TRIP13
0	1.59023	0.346	0.045	0	2	GMP	PLK4
0	1.55265	0.998	0.795	0	2	GMP	STMN1
0	1.54476	0.572	0.131	0	2	GMP	RFC3
0	1.53323	0.563	0.133	0	2	GMP	CENPU
0	1.43563	0.325	0.057	0	2	GMP	DTL
0	1.4135	0.666	0.198	0	2	GMP	EZH2
0	1.28689	0.514	0.133	0	2	GMP	POLE2
0	1.26851	0.359	0.089	0	2	GMP	CCNE1
0	1.19049	0.508	0.142	0	2	GMP	CHEK2
0	1.17899	0.861	0.386	0	2	GMP	SMC1A
0	1.17777	0.555	0.168	0	2	GMP	TMEM97
0	1.1113	0.578	0.187	0	2	GMP	CDK2
0	1.08764	0.582	0.19	0	2	GMP	NDC1
0	1.07889	0.485	0.146	0	2	GMP	CTPS1
0	0.81406	0.959	0.683	0	2	GMP	CDK4
0	0.671387	0.996	0.894	0	2	GMP	SLC25A5
5.11566e-308	1.03614	0.434	0.127	3.05405e-305	2	GMP	KNTC1
1.63711e-305	0.477517	1	0.984	9.77355e-303	2	GMP	CFL1
9.33795e-299	0.8326	0.98	0.77	5.57476e-296	2	GMP	RAD21
1.23162e-296	1.02482	0.404	0.114	7.35277e-294	2	GMP	POLA1
3.21908e-292	0.970872	0.935	0.62	1.92179e-289	2	GMP	HMGB1
1.95472e-276	0.552129	1	0.986	1.16697e-273	2	GMP	GAPDH
2.82538e-254	0.390807	1	1	1.68675e-251	2	GMP	ACTB
9.07109e-248	0.813153	0.872	0.508	5.41544e-245	2	GMP	PRKDC
3.77349e-246	0.767283	0.632	0.259	2.25277e-243	2	GMP	MCUB
1.39802e-244	1.00389	0.47	0.169	8.3462e-242	2	GMP	CKAP5
1.72871e-244	0.679573	0.962	0.695	1.03204e-241	2	GMP	PRDX3
1.20995e-231	0.774039	0.669	0.298	7.22342e-229	2	GMP	CEBPA
1.83009e-227	0.767486	0.781	0.393	1.09257e-224	2	GMP	SMC3
4.81007e-222	0.859918	0.592	0.252	2.87161e-219	2	GMP	IDH2
2.62947e-221	0.573279	0.989	0.833	1.56979e-218	2	GMP	SRSF2
1.55708e-215	0.76259	0.578	0.243	9.29579e-213	2	GMP	MTHFD2
1.91999e-210	0.416463	0.996	0.944	1.14623e-207	2	GMP	CALR
5.48453e-203	0.790824	0.316	0.096	3.27426e-200	2	GMP	TIPIN
7.6062e-203	0.714446	0.774	0.406	4.5409e-200	2	GMP	SUPT16H
4.38367e-201	0.505473	0.991	0.911	2.61705e-198	2	GMP	HSP90AA1
5.70844e-195	0.688352	0.383	0.131	3.40794e-192	2	GMP	HMGXB4
3.53917e-186	0.739891	0.269	0.077	2.11289e-183	2	GMP	TMEM107
3.5629e-185	0.625198	0.913	0.593	2.12705e-182	2	GMP	ODC1
3.62423e-185	0.982809	0.449	0.181	2.16367e-182	2	GMP	DUT
5.25642e-185	0.680655	0.576	0.257	3.13808e-182	2	GMP	CD48
2.20803e-178	0.615731	0.724	0.357	1.31819e-175	2	GMP	PRDX4
2.96524e-166	0.504429	0.973	0.808	1.77025e-163	2	GMP	SMIM24
5.15094e-152	0.631231	0.321	0.114	3.07511e-149	2	GMP	HMGN2
6.98492e-150	0.619584	0.387	0.155	4.17e-147	2	GMP	ADA2
6.22759e-149	0.368403	0.998	0.956	3.71787e-146	2	GMP	TXN
2.39109e-147	0.570865	0.33	0.122	1.42748e-144	2	GMP	BCL2
6.59729e-142	0.528011	0.646	0.325	3.93858e-139	2	GMP	CALU
5.35598e-138	0.50959	0.284	0.099	3.19752e-135	2	GMP	MREG
3.06195e-137	0.616616	0.318	0.12	1.82798e-134	2	GMP	ASRGL1
7.14579e-137	0.529555	0.641	0.324	4.26603e-134	2	GMP	NM-000546.5
3.17731e-136	0.464843	0.958	0.721	1.89685e-133	2	GMP	HNRNPR
2.08606e-125	0.4692	0.849	0.52	1.24538e-122	2	GMP	CD47
2.74828e-120	0.588997	0.27	0.1	1.64072e-117	2	GMP	MIPEP
4.86462e-120	0.422723	0.37	0.156	2.90418e-117	2	GMP	MRE11
6.27025e-119	0.530842	0.331	0.136	3.74334e-116	2	GMP	KCNQ5
1.35953e-112	0.388991	0.352	0.148	8.11641e-110	2	GMP	MYO5C
1.38338e-112	0.624673	0.334	0.144	8.25879e-110	2	GMP	CLEC12A
3.54574e-111	0.402321	0.557	0.28	2.11681e-108	2	GMP	TFAM
4.12121e-110	0.468729	0.898	0.624	2.46036e-107	2	GMP	PRDX2
2.04247e-109	0.426382	0.33	0.139	1.21935e-106	2	GMP	SLC27A2
7.31245e-109	0.469943	0.438	0.208	4.36553e-106	2	GMP	EIF5B
1.97795e-105	0.411854	0.369	0.165	1.18084e-102	2	GMP	EIF2S1
1.15358e-104	0.381768	0.642	0.342	6.88686e-102	2	GMP	TXNRD1
1.22075e-103	0.421972	0.372	0.168	7.28788e-101	2	GMP	UMPS
3.45912e-103	0.420431	0.937	0.719	2.0651e-100	2	GMP	NHP2
3.82656e-103	0.309507	0.335	0.142	2.28446e-100	2	GMP	NET1
7.11533e-102	0.4321	0.295	0.122	4.24785e-99	2	GMP	ARL3
8.44454e-102	0.329889	0.415	0.193	5.04139e-99	2	GMP	ARPP19
6.22405e-99	0.376214	0.591	0.314	3.71576e-96	2	GMP	DCAF7
2.06592e-97	0.377095	0.96	0.726	1.23335e-94	2	GMP	U2AF1
6.53894e-97	0.299137	0.589	0.307	3.90375e-94	2	GMP	RB1
7.69662e-96	0.38832	0.344	0.155	4.59488e-93	2	GMP	ADGRA3
4.36885e-90	0.325154	0.327	0.146	2.6082e-87	2	GMP	SART3
2.81634e-89	0.400953	0.272	0.115	1.68136e-86	2	GMP	IPO5
1.54507e-88	0.386466	0.268	0.113	9.22406e-86	2	GMP	DLAT
1.0453e-82	0.338287	0.351	0.168	6.24044e-80	2	GMP	SCD
2.09979e-82	0.267341	0.437	0.222	1.25358e-79	2	GMP	OSER1
3.60767e-80	0.254363	0.381	0.187	2.15378e-77	2	GMP	CD58
5.30996e-79	0.315431	0.91	0.64	3.17005e-76	2	GMP	CDK6
1.60712e-76	0.310501	0.655	0.384	9.59452e-74	2	GMP	CPXM1
8.58816e-74	0.270672	0.572	0.325	5.12713e-71	2	GMP	RUNX1
8.98556e-74	0.271099	0.761	0.466	5.36438e-71	2	GMP	TCEAL9
2.01287e-71	0.346575	0.874	0.604	1.20168e-68	2	GMP	PHB
3.04313e-69	0.296369	0.913	0.683	1.81675e-66	2	GMP	CD99
1.20007e-58	0.270298	0.846	0.576	7.16442e-56	2	GMP	POLR2G
5.94546e-54	0.262919	0.974	0.877	3.54944e-51	2	GMP	SPINK2
7.85806e-39	0.430442	0.403	0.265	4.69126e-36	2	GMP	CYBA
6.22188e-192	0.646455	0.948	0.812	3.71446e-189	3	MPP	SMIM24
2.15367e-160	0.520721	0.964	0.879	1.28574e-157	3	MPP	SPINK2
6.8076e-129	0.786751	0.703	0.481	4.06414e-126	3	MPP	FLT3
2.44384e-116	0.359244	1	0.986	1.45897e-113	3	MPP	GAPDH
2.35409e-88	0.544841	0.808	0.655	1.40539e-85	3	MPP	CDK6
1.14676e-73	0.476421	0.827	0.696	6.84618e-71	3	MPP	CD99
1.74467e-61	0.294739	0.934	0.804	1.04157e-58	3	MPP	STMN1
1.31699e-56	0.28013	0.96	0.899	7.86241e-54	3	MPP	SLC25A5
7.33517e-56	0.408293	0.755	0.596	4.3791e-53	3	MPP	PROM1
2.03005e-54	0.648796	0.404	0.256	1.21194e-51	3	MPP	GINS2
2.88372e-54	0.488558	0.444	0.28	1.72158e-51	3	MPP	FAM30A
1.75521e-50	0.553216	0.495	0.346	1.04786e-47	3	MPP	CSF3R
1.16611e-49	0.304837	0.938	0.885	6.96167e-47	3	MPP	PRDX1
4.77157e-40	0.283881	0.828	0.687	2.84863e-37	3	MPP	CD34
4.12317e-39	0.377554	0.33	0.204	2.46153e-36	3	MPP	EMP1
2.90761e-35	0.484264	0.402	0.281	1.73585e-32	3	MPP	CD48
5.71256e-35	0.379307	0.402	0.273	3.4104e-32	3	MPP	BAALC
2.45588e-28	0.376118	0.405	0.291	1.46616e-25	3	MPP	MCUB
1.6374e-26	0.259832	0.811	0.704	9.77526e-24	3	MPP	CDK4
3.77825e-25	0.380527	0.45	0.343	2.25562e-22	3	MPP	RUNX1
1.39496e-20	0.288541	0.493	0.389	8.32794e-18	3	MPP	PRDX4
3.29899e-15	0.25249	0.526	0.432	1.9695e-12	3	MPP	SMC1A
4.11003e-15	0.273973	0.415	0.333	2.45369e-12	3	MPP	JAK3
2.37921e-14	0.251816	0.518	0.437	1.42039e-11	3	MPP	DNMT3A
4.02726e-14	0.284345	0.43	0.353	2.40428e-11	3	MPP	NM-000546.5
3.38912e-12	0.269567	0.441	0.369	2.0233e-09	3	MPP	TXNRD1
1.78015e-11	0.259046	0.479	0.408	1.06275e-08	3	MPP	CPXM1
3.36639e-11	0.253203	0.315	0.251	2.00973e-08	3	MPP	SPNS2
4.61655e-11	0.269144	0.287	0.227	2.75608e-08	3	MPP	CDK2
2.60901e-136	1.23758	0.468	0.243	1.55758e-133	4	MEP-1	GATA2
4.1056e-135	1.01657	0.653	0.447	2.45104e-132	4	MEP-1	PDZD8
4.38181e-120	0.506692	0.851	0.561	2.61594e-117	4	MEP-1	CRHBP
8.77877e-114	0.780077	0.713	0.517	5.24092e-111	4	MEP-1	NPR3
1.43221e-105	0.459339	0.971	0.916	8.5503e-103	4	MEP-1	HLA.E
5.06864e-105	1.40322	0.27	0.112	3.02598e-102	4	MEP-1	MYCN
2.134e-75	0.997513	0.486	0.326	1.274e-72	4	MEP-1	MEX3B
9.69008e-74	0.361254	0.968	0.947	5.78498e-71	4	MEP-1	RAC2
1.83568e-67	0.649795	0.698	0.611	1.0959e-64	4	MEP-1	IQGAP2
6.68367e-65	0.974961	0.393	0.246	3.99015e-62	4	MEP-1	TAL1
3.47514e-63	0.758934	0.565	0.427	2.07466e-60	4	MEP-1	DAPK1
1.0234e-62	0.696563	0.53	0.372	6.10972e-60	4	MEP-1	MLLT3
1.10203e-61	0.804213	0.587	0.466	6.57914e-59	4	MEP-1	SOD2
2.78546e-54	0.849781	0.35	0.213	1.66292e-51	4	MEP-1	GCSAML
8.66652e-53	0.521045	0.691	0.602	5.17391e-50	4	MEP-1	MSI2
9.57781e-53	0.735202	0.674	0.555	5.71795e-50	4	MEP-1	EREG
2.30599e-49	0.683318	0.499	0.389	1.37668e-46	4	MEP-1	PDLIM1
3.98953e-49	0.677901	0.469	0.333	2.38175e-46	4	MEP-1	ADGRG1
4.13646e-48	0.769717	0.434	0.303	2.46946e-45	4	MEP-1	ANGPT1
3.935e-46	0.523916	0.731	0.666	2.3492e-43	4	MEP-1	CDK6
3.66767e-43	0.510625	0.617	0.508	2.1896e-40	4	MEP-1	MMRN1
1.86215e-34	0.640853	0.457	0.358	1.1117e-31	4	MEP-1	MPL
1.20063e-32	0.665239	0.452	0.375	7.16775e-30	4	MEP-1	CTNNBL1
1.38465e-31	0.514978	0.646	0.605	8.26638e-29	4	MEP-1	OGT
3.65179e-29	0.530572	0.648	0.598	2.18012e-26	4	MEP-1	PIM1
5.99353e-26	0.878825	0.272	0.195	3.57813e-23	4	MEP-1	STAM
4.8077e-25	0.564543	0.494	0.419	2.8702e-22	4	MEP-1	HIST1H2BG
4.95772e-24	0.650163	0.34	0.259	2.95976e-21	4	MEP-1	HIST1H2BD
3.12472e-22	0.302484	0.766	0.771	1.86546e-19	4	MEP-1	SF3B1
6.8109e-22	0.390776	0.679	0.67	4.06611e-19	4	MEP-1	PNISR
1.25663e-21	0.630573	0.334	0.26	7.50206e-19	4	MEP-1	HIST1H2BE
5.1504e-20	0.6085	0.387	0.315	3.07479e-17	4	MEP-1	HOXB2
1.2125e-18	0.442216	0.5	0.442	7.23864e-16	4	MEP-1	PTPRC
9.86246e-18	0.532353	0.383	0.319	5.88789e-15	4	MEP-1	ATP1B1
1.42147e-17	0.610509	0.397	0.347	8.48615e-15	4	MEP-1	CD244
1.49604e-17	0.411188	0.614	0.611	8.93137e-15	4	MEP-1	EIF2S3
4.20456e-15	0.538887	0.274	0.21	2.51012e-12	4	MEP-1	TPM1
3.59771e-14	0.377709	0.502	0.469	2.14783e-11	4	MEP-1	CLEC2B
6.04182e-14	0.385891	0.556	0.546	3.60697e-11	4	MEP-1	RELA
7.19555e-14	0.709197	0.271	0.222	4.29575e-11	4	MEP-1	MINPP1
1.04728e-13	0.587219	0.415	0.383	6.25226e-11	4	MEP-1	INSIG1
8.31557e-12	0.611742	0.348	0.313	4.96439e-09	4	MEP-1	WASF1
2.88184e-10	0.364184	0.436	0.406	1.72046e-07	4	MEP-1	ELK3
3.98441e-10	0.2974	0.556	0.545	2.37869e-07	4	MEP-1	TFRC
1.34795e-09	0.373886	0.523	0.515	8.04728e-07	4	MEP-1	ETV6
1.59198e-09	0.40372	0.408	0.371	9.50414e-07	4	MEP-1	HIST1H2BI
4.40801e-08	0.279722	0.588	0.6	2.63158e-05	4	MEP-1	ATXN7L3B
3.57605e-06	0.267527	0.539	0.551	0.0021349	4	MEP-1	MAPK1IP1L
6.45037e-06	0.427113	0.595	0.617	0.00385087	4	MEP-1	RPL31
1.228e-05	0.266359	0.526	0.53	0.00733114	4	MEP-1	RBM48
3.03691e-05	0.333975	0.412	0.414	0.0181304	4	MEP-1	SYF2
4.65358e-05	0.427124	0.309	0.298	0.0277819	4	MEP-1	ATRX
6.98145e-05	0.343068	0.388	0.38	0.0416793	4	MEP-1	BMI1
0.000349528	0.294254	0.429	0.436	0.208668	4	MEP-1	PARP6
0.000451097	0.329148	0.442	0.455	0.269305	4	MEP-1	EIF2AK1
0.000483512	0.364845	0.287	0.271	0.288657	4	MEP-1	KMT2A
0.00735194	0.314093	0.403	0.416	1	4	MEP-1	BAG6
0.00748199	0.364104	0.342	0.352	1	4	MEP-1	SPTBN1
0	1.8777	0.883	0.288	0	5	MDP-1	CEBPA
0	1.87334	0.611	0.122	0	5	MDP-1	CLEC12A
0	1.58962	0.998	0.945	0	5	MDP-1	CALR
0	1.43738	0.74	0.25	0	5	MDP-1	CD48
0	1.03373	0.97	0.717	0	5	MDP-1	CAT
0	0.692573	1	0.986	0	5	MDP-1	GAPDH
5.71642e-289	1.29704	0.65	0.252	3.4127e-286	5	MDP-1	MYC
1.35302e-259	1.06434	0.638	0.251	8.07752e-257	5	MDP-1	IDH1
4.03379e-258	1.12214	0.478	0.153	2.40818e-255	5	MDP-1	ADA2
2.75309e-236	1.15279	0.343	0.09	1.64359e-233	5	MDP-1	ST3GAL6
2.56466e-230	0.684776	0.992	0.811	1.5311e-227	5	MDP-1	SMIM24
6.67663e-217	0.4306	1	0.994	3.98595e-214	5	MDP-1	HLA.A
2.7234e-196	0.97776	0.694	0.33	1.62587e-193	5	MDP-1	CSF3R
2.19922e-189	0.434031	0.999	0.985	1.31293e-186	5	MDP-1	CFL1
4.3843e-178	0.97381	0.269	0.072	2.61743e-175	5	MDP-1	FGFR1
7.75619e-177	0.641997	0.956	0.704	4.63044e-174	5	MDP-1	PRDX3
4.19298e-169	0.614116	0.97	0.809	2.50321e-166	5	MDP-1	XBP1
4.11103e-164	0.47438	0.994	0.897	2.45429e-161	5	MDP-1	SLC25A5
1.53254e-158	0.360332	1	0.998	9.14926e-156	5	MDP-1	HLA.B
4.3317e-154	0.638746	0.93	0.601	2.58603e-151	5	MDP-1	ODC1
5.89379e-150	0.488384	0.987	0.873	3.51859e-147	5	MDP-1	APEX1
4.14441e-143	0.410859	0.994	0.958	2.47422e-140	5	MDP-1	TXN
2.5128e-131	0.505931	0.821	0.493	1.50014e-128	5	MDP-1	PNP
5.92673e-128	0.642986	0.43	0.18	3.53825e-125	5	MDP-1	CD38
1.63569e-125	0.604003	0.85	0.521	9.76505e-123	5	MDP-1	PRKDC
7.88497e-121	0.290088	1	1	4.70733e-118	5	MDP-1	ACTB
8.48921e-120	0.616577	0.475	0.211	5.06806e-117	5	MDP-1	EIF5B
1.91584e-114	0.653877	0.521	0.248	1.14376e-111	5	MDP-1	GINS2
3.3706e-114	0.364614	0.989	0.802	2.01225e-111	5	MDP-1	STMN1
4.03447e-111	0.484108	0.951	0.692	2.40858e-108	5	MDP-1	CDK4
3.00939e-108	0.543867	0.661	0.349	1.79661e-105	5	MDP-1	TXNRD1
4.12517e-107	0.684823	0.345	0.141	2.46273e-104	5	MDP-1	KCNQ5
1.11625e-105	0.273448	0.999	0.998	6.66404e-103	5	MDP-1	B2M
3.61485e-104	0.503653	0.796	0.47	2.15807e-101	5	MDP-1	KIT
6.42188e-99	0.588305	0.381	0.167	3.83387e-96	5	MDP-1	CTPS1
6.30218e-97	0.610855	0.311	0.127	3.7624e-94	5	MDP-1	ASRGL1
2.60991e-90	0.471392	0.887	0.611	1.55812e-87	5	MDP-1	PHB
2.71527e-89	0.48049	0.527	0.269	1.62102e-86	5	MDP-1	IDH2
1.96233e-88	0.458094	0.483	0.239	1.17151e-85	5	MDP-1	ANKRD27
5.74367e-88	0.450655	0.734	0.421	3.42897e-85	5	MDP-1	SUPT16H
3.48997e-87	0.404432	0.544	0.278	2.08351e-84	5	MDP-1	SKIV2L2
1.20191e-85	0.414903	0.611	0.329	7.1754e-83	5	MDP-1	RUNX1
1.72423e-85	0.495771	0.378	0.174	1.02937e-82	5	MDP-1	UMPS
6.18827e-85	0.391733	0.397	0.183	3.6944e-82	5	MDP-1	ALCAM
1.25722e-83	0.42902	0.619	0.338	7.5056e-81	5	MDP-1	CALU
3.58233e-81	0.518689	0.303	0.131	2.13865e-78	5	MDP-1	BCL2
8.06147e-80	0.415784	0.718	0.415	4.8127e-77	5	MDP-1	SMC1A
4.77181e-79	0.44795	0.656	0.375	2.84877e-76	5	MDP-1	PRDX4
1.68491e-77	0.543575	0.259	0.107	1.00589e-74	5	MDP-1	CCNE1
9.12146e-77	0.371576	0.546	0.289	5.44551e-74	5	MDP-1	TFAM
8.84272e-76	0.436779	0.365	0.173	5.2791e-73	5	MDP-1	ATP8B4
5.68293e-73	0.376446	0.947	0.725	3.39271e-70	5	MDP-1	NHP2
1.49878e-72	0.352872	0.557	0.305	8.9477e-70	5	MDP-1	LRPPRC
3.51166e-72	0.438584	0.429	0.217	2.09646e-69	5	MDP-1	NDC1
6.41234e-71	0.461978	0.326	0.151	3.82817e-68	5	MDP-1	IDE
4.40189e-69	0.416392	0.345	0.166	2.62793e-66	5	MDP-1	PLIN2
7.96781e-69	0.356773	0.388	0.192	4.75678e-66	5	MDP-1	CD58
1.1434e-65	0.430231	0.25	0.108	6.82609e-63	5	MDP-1	MIPEP
2.58714e-64	0.299782	0.605	0.343	1.54452e-61	5	MDP-1	CSNK2A1
1.81075e-62	0.368883	0.264	0.119	1.08102e-59	5	MDP-1	BNIP1
3.63593e-61	0.336298	0.736	0.468	2.17065e-58	5	MDP-1	M6PR
3.5379e-60	0.331498	0.391	0.203	2.11213e-57	5	MDP-1	HIRA
6.29966e-60	0.349122	0.329	0.162	3.7609e-57	5	MDP-1	ADGRA3
4.48398e-59	0.321228	0.272	0.127	2.67694e-56	5	MDP-1	MXD1
3.58645e-58	0.338599	0.287	0.136	2.14111e-55	5	MDP-1	PNPLA4
5.4777e-56	0.311514	0.581	0.34	3.27019e-53	5	MDP-1	NM-000546.5
1.7025e-54	0.25561	0.373	0.194	1.01639e-51	5	MDP-1	ELOA
1.11587e-52	0.289095	0.337	0.174	6.66172e-50	5	MDP-1	EIF2S1
4.48091e-52	0.372158	0.369	0.199	2.67511e-49	5	MDP-1	TMEM97
1.62563e-50	0.334542	0.316	0.164	9.70503e-48	5	MDP-1	POLE2
4.00372e-49	0.320501	0.268	0.132	2.39022e-46	5	MDP-1	IDH3A
6.0258e-48	0.323638	0.293	0.15	3.5974e-45	5	MDP-1	KNTC1
2.02231e-47	0.312858	0.321	0.17	1.20732e-44	5	MDP-1	RFC3
3.10249e-43	0.26334	0.989	0.891	1.85219e-40	5	MDP-1	GPX1
4.90691e-39	0.274474	0.309	0.172	2.92942e-36	5	MDP-1	CENPU
2.24368e-28	0.518132	0.396	0.27	1.33948e-25	5	MDP-1	CYBA
0	4.23258	0.602	0.031	0	6	MDP-2	CEBPE
0	2.27184	0.997	0.946	0	6	MDP-2	CALR
0	1.98095	0.532	0.135	0	6	MDP-2	CLEC12A
0	1.87708	0.315	0.056	0	6	MDP-2	RGCC
0	0.816333	0.997	0.994	0	6	MDP-2	HLA.A
4.23011e-270	1.56108	0.696	0.311	2.52538e-267	6	MDP-2	CEBPA
2.38713e-268	0.726229	0.996	0.985	1.42512e-265	6	MDP-2	CFL1
8.89284e-224	0.524347	0.998	0.998	5.30903e-221	6	MDP-2	HLA.B
2.33304e-161	0.391484	1	1	1.39282e-158	6	MDP-2	ACTB
1.97433e-152	0.533681	0.978	0.959	1.17868e-149	6	MDP-2	TXN
4.54883e-146	0.943902	0.763	0.502	2.71565e-143	6	MDP-2	PNP
9.36902e-143	1.44648	0.257	0.075	5.5933e-140	6	MDP-2	FGFR1
1.37421e-130	1.08833	0.533	0.265	8.20403e-128	6	MDP-2	IDH1
4.10385e-130	0.792097	0.87	0.729	2.45e-127	6	MDP-2	CAT
3.86936e-116	1.21792	0.384	0.165	2.31001e-113	6	MDP-2	ADA2
2.51047e-113	0.582872	0.916	0.816	1.49875e-110	6	MDP-2	XBP1
9.96219e-113	1.05344	0.613	0.341	5.94743e-110	6	MDP-2	CSF3R
2.08552e-101	0.405282	0.993	0.987	1.24506e-98	6	MDP-2	GAPDH
4.15989e-99	0.440584	0.954	0.807	2.48345e-96	6	MDP-2	STMN1
2.00294e-86	0.399606	0.995	0.997	1.19576e-83	6	MDP-2	HLA.C
1.3581e-81	0.928678	0.3	0.13	8.10784e-79	6	MDP-2	ASRGL1
1.87675e-74	0.794473	0.488	0.271	1.12042e-71	6	MDP-2	MYC
7.63324e-71	0.571105	0.805	0.616	4.55704e-68	6	MDP-2	ODC1
3.43827e-61	0.334885	0.963	0.901	2.05265e-58	6	MDP-2	SLC25A5
4.10499e-60	0.603677	0.749	0.534	2.45068e-57	6	MDP-2	PRKDC
2.41667e-57	0.391071	0.937	0.818	1.44275e-54	6	MDP-2	SMIM24
2.1195e-53	0.611099	0.466	0.28	1.26534e-50	6	MDP-2	CD48
3.78946e-49	0.69417	0.451	0.278	2.26231e-46	6	MDP-2	IDH2
2.07631e-43	0.691654	0.715	0.553	1.23956e-40	6	MDP-2	EREG
2.85333e-43	0.586657	0.337	0.191	1.70344e-40	6	MDP-2	CD38
5.8108e-42	0.37916	0.864	0.703	3.46905e-39	6	MDP-2	CDK4
1.47494e-35	0.570301	0.297	0.174	8.8054e-33	6	MDP-2	CCNB2
6.47106e-35	0.437745	0.514	0.351	3.86322e-32	6	MDP-2	CALU
3.63272e-29	0.585025	0.451	0.305	2.16874e-26	6	MDP-2	SLC25A37
1.8394e-28	0.467044	0.498	0.346	1.09812e-25	6	MDP-2	BMS1
4.46345e-27	0.519327	0.379	0.251	2.66468e-24	6	MDP-2	ANKRD27
9.08438e-27	0.317061	0.796	0.645	5.42337e-24	6	MDP-2	HMGB1
1.67219e-26	0.366348	0.625	0.481	9.98299e-24	6	MDP-2	M6PR
3.65524e-26	0.318507	0.351	0.225	2.18218e-23	6	MDP-2	EIF5B
5.70241e-24	0.49263	0.682	0.535	3.40434e-21	6	MDP-2	TFRC
5.34476e-22	0.271697	0.797	0.721	3.19082e-19	6	MDP-2	PRDX3
1.03433e-21	0.299145	0.93	0.873	6.17495e-19	6	MDP-2	BEX3
3.301e-19	0.301165	0.282	0.185	1.9707e-16	6	MDP-2	UMPS
7.01122e-18	0.278871	0.751	0.626	4.1857e-15	6	MDP-2	PHB
3.10489e-17	0.3214	0.85	0.746	1.85362e-14	6	MDP-2	U2AF1
3.56834e-16	0.311359	0.296	0.202	2.1303e-13	6	MDP-2	ARFGEF1
1.27624e-15	0.27847	0.37	0.265	7.61916e-13	6	MDP-2	GINS2
2.9976e-15	0.25739	0.295	0.203	1.78957e-12	6	MDP-2	CD58
2.9085e-14	0.352649	0.278	0.194	1.73637e-11	6	MDP-2	ZWINT
1.10176e-10	0.273454	0.291	0.214	6.57749e-08	6	MDP-2	HIRA
5.8004e-07	0.353827	0.344	0.275	0.000346284	6	MDP-2	SLC17A9
1.79265e-06	0.660248	0.312	0.278	0.00107021	6	MDP-2	CYBA
0.00483497	0.276208	0.522	0.53	1	6	MDP-2	RBM48
0	3.47094	0.608	0.069	0	7	MEP-2	CNRIP1
0	3.2859	0.581	0.068	0	7	MEP-2	GATA1
0	2.33143	0.577	0.199	0	7	MEP-2	MINPP1
0	2.18728	0.777	0.37	0	7	MEP-2	PDLIM1
0	2.10065	0.781	0.35	0	7	MEP-2	CTNNBL1
0	2.07318	0.591	0.186	0	7	MEP-2	TPM1
0	1.90939	0.851	0.436	0	7	MEP-2	PDZD8
4.33969e-290	1.86917	0.608	0.237	2.59079e-287	7	MEP-2	GATA2
3.76331e-248	1.69727	0.79	0.527	2.2467e-245	7	MEP-2	TFRC
4.76368e-232	1.93586	0.28	0.061	2.84392e-229	7	MEP-2	DNAJC6
2.12183e-227	1.46336	0.757	0.455	1.26674e-224	7	MEP-2	SOD2
6.83612e-216	1.28699	0.808	0.59	4.08116e-213	7	MEP-2	FBXO7
4.53095e-208	0.541471	1	1	2.70498e-205	7	MEP-2	ACTB
1.96083e-197	1.46413	0.545	0.237	1.17062e-194	7	MEP-2	TAL1
1.31397e-180	0.446854	0.997	0.992	7.84441e-178	7	MEP-2	LDHB
3.21606e-159	1.59313	0.437	0.183	1.91999e-156	7	MEP-2	STAM
1.94065e-140	0.675772	0.971	0.895	1.15857e-137	7	MEP-2	GPX1
3.77851e-119	0.523169	0.977	0.947	2.25577e-116	7	MEP-2	RAC2
6.88071e-92	0.932137	0.673	0.503	4.10778e-89	7	MEP-2	BTK
1.10018e-88	0.75145	0.819	0.66	6.56806e-86	7	MEP-2	CDK6
4.24184e-82	0.950609	0.737	0.592	2.53238e-79	7	MEP-2	PIM1
1.09705e-75	0.942892	0.736	0.553	6.54941e-73	7	MEP-2	EREG
2.12414e-72	1.29752	0.295	0.143	1.26811e-69	7	MEP-2	KIFAP3
4.41709e-63	0.868529	0.58	0.443	2.637e-60	7	MEP-2	EIF2AK1
1.5837e-59	0.37407	0.976	0.901	9.45472e-57	7	MEP-2	SLC25A5
7.92134e-59	1.15405	0.295	0.155	4.72904e-56	7	MEP-2	NET1
2.07349e-57	1.19028	0.312	0.172	1.23787e-54	7	MEP-2	PLIN2
1.22986e-56	1.12693	0.315	0.176	7.34226e-54	7	MEP-2	PCTP
4.58506e-51	0.962084	0.39	0.251	2.73728e-48	7	MEP-2	ANKRD27
8.47538e-47	0.886122	0.341	0.205	5.0598e-44	7	MEP-2	ARMC8
2.79742e-37	0.410259	0.829	0.733	1.67006e-34	7	MEP-2	CAT
8.72079e-32	0.911288	0.284	0.182	5.20631e-29	7	MEP-2	SCD
5.34441e-29	0.823255	0.373	0.276	3.19061e-26	7	MEP-2	MTHFD2
4.78808e-25	0.88674	0.284	0.196	2.85848e-22	7	MEP-2	CD38
3.01486e-24	0.418568	0.671	0.603	1.79987e-21	7	MEP-2	POLR2G
4.37171e-24	0.71099	0.388	0.297	2.60991e-21	7	MEP-2	RFX7
6.95572e-24	0.463728	0.716	0.653	4.15257e-21	7	MEP-2	HMGB1
5.04537e-23	0.599738	0.319	0.219	3.01208e-20	7	MEP-2	GCSAML
1.0622e-22	0.49842	0.44	0.334	6.34135e-20	7	MEP-2	MEX3B
2.37281e-21	0.645152	0.416	0.335	1.41657e-18	7	MEP-2	RB1
1.48897e-20	0.923309	0.357	0.282	8.88917e-18	7	MEP-2	MYC
3.16678e-20	0.519726	0.44	0.358	1.89057e-17	7	MEP-2	CALU
5.34521e-20	0.6673	0.259	0.178	3.19109e-17	7	MEP-2	LAPTM4B
1.52601e-19	0.74071	0.27	0.192	9.11029e-17	7	MEP-2	HBS1L
1.7077e-19	0.392163	0.442	0.339	1.01949e-16	7	MEP-2	ADGRG1
3.4535e-19	0.315043	0.81	0.745	2.06174e-16	7	MEP-2	HNRNPR
7.07443e-18	0.510985	0.445	0.361	4.22344e-15	7	MEP-2	MPL
2.43521e-17	0.920902	0.517	0.441	1.45382e-14	7	MEP-2	HBB
6.53342e-17	0.582273	0.408	0.342	3.90045e-14	7	MEP-2	DCAF7
3.75042e-16	0.470825	0.4	0.309	2.239e-13	7	MEP-2	ANGPT1
2.54816e-15	0.26645	0.846	0.791	1.52125e-12	7	MEP-2	RAD21
7.20273e-15	0.49502	0.424	0.362	4.30003e-12	7	MEP-2	CSNK2A1
8.56894e-15	0.551705	0.391	0.327	5.11566e-12	7	MEP-2	AHCYL1
2.00063e-14	0.344489	0.586	0.532	1.19438e-11	7	MEP-2	METAP2
3.49206e-14	0.379592	0.687	0.654	2.08476e-11	7	MEP-2	PRDX2
2.22548e-13	0.450095	0.44	0.37	1.32861e-10	7	MEP-2	HIST1H2BI
5.29805e-13	0.406679	0.438	0.38	3.16293e-10	7	MEP-2	UBXN1
2.1121e-12	0.533922	0.353	0.297	1.26092e-09	7	MEP-2	PHF6
4.11062e-12	0.463754	0.387	0.333	2.45404e-09	7	MEP-2	KEAP1
6.10646e-12	0.360946	0.559	0.512	3.64556e-09	7	MEP-2	ETV6
7.88218e-12	0.509024	0.3	0.24	4.70566e-09	7	MEP-2	CDIP1
1.51819e-11	0.319661	0.488	0.421	9.0636e-09	7	MEP-2	HIST1H2BG
3.07174e-11	0.440596	0.327	0.262	1.83383e-08	7	MEP-2	HIST1H2BE
5.17251e-11	0.484484	0.403	0.351	3.08799e-08	7	MEP-2	RUNX1
9.53493e-11	0.485399	0.324	0.263	5.69236e-08	7	MEP-2	HIST1H2BD
1.31075e-10	0.508983	0.362	0.313	7.82519e-08	7	MEP-2	WASF1
1.71124e-10	0.498973	0.302	0.25	1.02161e-07	7	MEP-2	RAF1
3.33155e-08	0.431158	0.423	0.383	1.98894e-05	7	MEP-2	INSIG1
4.69669e-08	0.464224	0.276	0.232	2.80392e-05	7	MEP-2	AKT1
8.34204e-08	0.36537	0.369	0.331	4.9802e-05	7	MEP-2	TM9SF3
2.10484e-07	0.273212	0.525	0.49	0.000125659	7	MEP-2	M6PR
7.03672e-07	0.305963	0.448	0.414	0.000420092	7	MEP-2	CPXM1
7.56629e-07	0.417136	0.306	0.271	0.000451707	7	MEP-2	CDK7
1.46174e-06	0.29638	0.451	0.425	0.000872659	7	MEP-2	CTNNB1
2.62701e-06	0.397867	0.387	0.36	0.00156833	7	MEP-2	NM-000546.5
1.64091e-05	0.31359	0.435	0.416	0.00979622	7	MEP-2	TPR
1.97565e-05	0.356939	0.318	0.29	0.0117946	7	MEP-2	IDH2
0.000144049	0.296629	0.338	0.315	0.0859975	7	MEP-2	SLC25A37
0.000580037	0.264536	0.415	0.401	0.346282	7	MEP-2	PTPN11
0.00156086	0.384405	0.254	0.235	0.931834	7	MEP-2	EPDR1
0.00162143	0.252449	0.422	0.413	0.967993	7	MEP-2	SYF2
0	4.02974	0.378	0.01	0	8	LYP	MME
2.62866e-301	2.29211	0.732	0.277	1.56931e-298	8	LYP	FAM30A
4.18104e-161	1.51081	0.867	0.703	2.49608e-158	8	LYP	CD99
3.02072e-153	2.30886	0.334	0.09	1.80337e-150	8	LYP	KCNK17
1.78266e-130	0.532867	0.988	0.99	1.06425e-127	8	LYP	GNAS
6.63066e-114	0.598445	0.992	0.988	3.9585e-111	8	LYP	CD74
3.5436e-105	2.17221	0.466	0.231	2.11553e-102	8	LYP	RUNX2
3.4443e-95	0.844837	0.926	0.887	2.05625e-92	8	LYP	SPINK2
1.03156e-89	1.30326	0.691	0.497	6.15839e-87	8	LYP	FLT3
9.0273e-89	1.48914	0.519	0.284	5.3893e-86	8	LYP	CD48
3.43395e-78	1.87385	0.325	0.138	2.05007e-75	8	LYP	BCL2
1.98723e-73	0.357793	0.998	0.998	1.18638e-70	8	LYP	B2M
1.76937e-70	1.44296	0.492	0.278	1.05632e-67	8	LYP	BAALC
1.14016e-49	0.59637	0.902	0.815	6.80673e-47	8	LYP	STMN1
8.60145e-38	0.466239	0.911	0.9	5.13507e-35	8	LYP	GPX1
3.48916e-32	0.432982	0.885	0.825	2.08303e-29	8	LYP	SMIM24
5.34362e-29	1.1942	0.315	0.194	3.19014e-26	8	LYP	SERTAD2
2.36253e-27	0.60195	0.952	0.945	1.41043e-24	8	LYP	MALAT1
1.56296e-19	1.06274	0.309	0.211	9.33089e-17	8	LYP	PAM
4.52887e-19	0.693463	0.529	0.443	2.70374e-16	8	LYP	DNMT3A
2.40057e-18	0.726214	0.675	0.618	1.43314e-15	8	LYP	HOPX
2.2302e-17	0.269768	0.88	0.797	1.33143e-14	8	LYP	CXCR4
5.91334e-17	0.865257	0.25	0.161	3.53026e-14	8	LYP	IKZF1
4.92418e-16	0.250282	0.925	0.942	2.93974e-13	8	LYP	DDX5
9.28571e-16	0.726518	0.411	0.33	5.54357e-13	8	LYP	MYD88
2.52425e-12	0.761223	0.382	0.319	1.50698e-09	8	LYP	FNBP1
1.01308e-11	0.547026	0.496	0.433	6.04807e-09	8	LYP	HLA.DRB4
1.49354e-07	0.317932	0.68	0.671	8.91643e-05	8	LYP	PNISR
2.44274e-07	0.382419	0.628	0.608	0.000145832	8	LYP	OGT
2.87889e-07	0.726519	0.258	0.208	0.00017187	8	LYP	PIK3CD
8.68456e-07	0.380124	0.579	0.558	0.000518469	8	LYP	CD47
1.06826e-06	0.385823	0.674	0.657	0.000637754	8	LYP	HMGB1
0.00127045	0.349334	0.456	0.448	0.758459	8	LYP	NRAS
0.00175655	0.488068	0.276	0.251	1	8	LYP	ZSWIM8
0.00512177	0.462295	0.357	0.341	1	8	LYP	MEX3B
0.00600744	0.332773	0.508	0.516	1	8	LYP	BTK

## Sheet: Supplementary Data 7
Supplementary Data 7. DESeq2 pseudobulk results: comparison of HSC-1 (upregulated) vs. HSC-2 (downregulated). Significance was calculated by a two-sided Wald test with Benjamini-Hochberg correction.
	baseMean	log2FoldChange	stat	pvalue	padj
HLF	35.6433	1.80388	9.95831	2.3198e-23	1.34548e-20
MLLT3	64.4557	1.04174	8.39585	4.62521e-17	1.34131e-14
CDK6	226.469	-0.736744	-8.23236	1.83565e-16	3.54892e-14
ATP1B1	50.6793	0.963272	7.6141	2.65535e-14	3.05476e-12
CD4	10.8263	1.57184	7.59159	3.1601e-14	3.05476e-12
MPL	57.283	0.723867	7.61078	2.72446e-14	3.05476e-12
MECOM	16.3989	1.19838	7.54321	4.58543e-14	3.79936e-12
SMIM24	629.895	-0.909103	-7.45817	8.77336e-14	6.36068e-12
SLC25A5	789.961	-0.505189	-7.41577	1.20917e-13	7.79242e-12
CD38	34.2573	-1.41564	-7.35353	1.93041e-13	1.11964e-11
MMRN1	103.058	0.577066	7.17759	7.09509e-13	3.74105e-11
DLK1	18.0715	2.25233	6.96704	3.23679e-12	1.56445e-10
GUCY1A3	42.083	0.822426	6.6491	2.94891e-11	1.31567e-09
PHF1	49.9338	0.688073	6.37693	1.8067e-10	7.29702e-09
TCEAL9	88.9887	0.499936	6.37025	1.88716e-10	7.29702e-09
HIST1H2BE	42.7227	0.801986	6.24402	4.2647e-10	1.54595e-08
HIST1H2BG	85.4407	0.780859	5.79877	6.6802e-09	2.27913e-07
APEX1	495.042	-0.287505	-5.7477	9.04661e-09	2.91502e-07
HIST1H2BI	73.7937	0.754054	5.72744	1.01956e-08	3.11235e-07
RUNX1	57.2505	-0.488867	-5.70976	1.13135e-08	3.28091e-07
LDHB	1544.82	-0.23149	-5.69701	1.21927e-08	3.36751e-07
HLA.E	492.638	0.485305	5.6604	1.51018e-08	3.98139e-07
CD99	282.887	-0.516019	-5.64374	1.66394e-08	4.19602e-07
PLSCR4	15.9887	0.683512	5.54367	2.96195e-08	7.15804e-07
JUN	65.2049	0.91106	5.50394	3.71394e-08	8.61635e-07
PTPRC	74.2068	0.455369	5.45037	5.02659e-08	1.12132e-06
ADGRG6	48.261	0.847379	5.38673	7.17505e-08	1.50888e-06
SOCS2	96.4815	0.817766	5.3777	7.54438e-08	1.50888e-06
TSPYL2	19.2094	0.866771	5.38076	7.41718e-08	1.50888e-06
ZBTB4	18.6282	0.993582	5.31063	1.09249e-07	2.11215e-06
SMARCD3	7.55757	1.11799	5.23063	1.68935e-07	3.16072e-06
CALN1	11.7451	0.779637	5.2051	1.93892e-07	3.51429e-06
CD74	2278.05	0.436748	5.17796	2.2432e-07	3.9426e-06
GAPDH	2248.46	-0.295524	-5.15566	2.52742e-07	4.31149e-06
HIST1H2BD	42.7214	0.644575	5.14975	2.60835e-07	4.3224e-06
DNMT3B	22.5784	-0.719976	-5.12447	2.98381e-07	4.80725e-06
DNAJB9	19.9413	0.822805	4.95695	7.16095e-07	1.12253e-05
DST	14.606	0.674976	4.92465	8.45125e-07	1.28993e-05
DNMT3A	89.6853	-0.40169	-4.88625	1.02775e-06	1.52845e-05
STMN1	761.827	-0.593735	-4.72265	2.32795e-06	3.37552e-05
PNP	127.533	0.577874	4.67508	2.93838e-06	4.15673e-05
SYF2	63.5722	0.293739	4.52325	6.08975e-06	8.40966e-05
CSF3R	96.6732	-0.708943	-4.43157	9.35509e-06	0.000126185
BMI1	57.5209	0.379619	4.39876	1.08869e-05	0.00013727
FLT3	127.131	-0.517119	-4.40072	1.07893e-05	0.00013727
GPX1	557.308	-0.27604	-4.40685	1.04883e-05	0.00013727
CTPS1	23.9044	-0.737902	-4.37495	1.21459e-05	0.000149886
CRHBP	238.937	0.953066	4.3526	1.34531e-05	0.000159241
PTK2	11.5146	0.767226	4.35263	1.34517e-05	0.000159241
ELK3	61.3526	0.392021	4.34712	1.37936e-05	0.000160006
TAL1	41.3588	0.478455	4.32574	1.52017e-05	0.000172882
GCSAML	36.6934	0.706909	4.27338	1.92536e-05	0.000214752
RBPMS	16.4642	0.590739	4.22909	2.34637e-05	0.000256772
FANCI	24.2766	-0.765921	-4.20219	2.6434e-05	0.000283921
TPT1	10596.9	0.173836	4.14058	3.46435e-05	0.000365332
CPXM1	90.8087	-0.336243	-4.09328	4.25319e-05	0.000440185
KLF4	93.0694	0.750169	4.08934	4.32595e-05	0.000440185
MEIS1	15.959	0.623642	4.07557	4.59008e-05	0.000459008
MYC	71.2158	-0.687829	-3.96414	7.36616e-05	0.000724131
FGD5	20.2824	0.620868	3.9116	9.16851e-05	0.000886289
SETBP1	3.10581	1.07942	3.87842	0.000105138	0.000999676
IQGAP2	128.738	0.238791	3.85675	0.000114904	0.00105784
MICA	10.2253	0.65154	3.85697	0.0001148	0.00105784
LPP	9.39591	0.619145	3.84679	0.000119674	0.00108455
FOXO1	6.00589	0.811039	3.74202	0.000182549	0.0016289
RAC1	139.757	0.182338	3.73289	0.000189299	0.00166353
ANK3	1.9814	1.19269	3.67989	0.000233331	0.00201988
PRDX2	197.65	-0.225351	-3.65463	0.000257554	0.00219679
CEBPA	92.9948	-0.636323	-3.60954	0.000306744	0.00257842
MME	13.2932	-1.89662	-3.59199	0.000328164	0.00271907
SCD	27.5084	-0.656588	-3.58739	0.00033401	0.00272853
FAM169A	12.5422	0.593721	3.56869	0.00035877	0.00285492
KMT2A	36.6353	0.292363	3.56828	0.000359326	0.00285492
BEX1	58.1257	0.717904	3.5577	0.000374113	0.00293224
NOTCH1	7.99845	-0.872672	-3.54683	0.0003899	0.00301523
IDH2	56.7746	-0.459965	-3.53611	0.000406073	0.00309898
PCAT6	3.27258	1.07865	3.52782	0.000419001	0.00315611
EEF1AKMT3	11.3271	0.470863	3.49116	0.000480937	0.0035762
BAALC	50.2904	-0.390069	-3.48459	0.00049289	0.00361868
LRRC8B	16.2101	0.468579	3.47085	0.00051881	0.00376138
ERG	10.3401	0.542362	3.4485	0.00056372	0.00393925
KIT	91.9165	0.32183	3.45135	0.000557787	0.00393925
MEX3B	70.5798	-0.424857	-3.44933	0.000561975	0.00393925
CLEC12A	24.4835	-1.34169	-3.43598	0.000590409	0.00407664
ADA2	27.3431	-0.910581	-3.41207	0.000644719	0.00439926
SF3B1	221.605	0.135759	3.4049	0.000661872	0.00446379
PRKCH	34.6225	0.345462	3.38224	0.00071896	0.00479307
EZH2	36.3442	-0.553601	-3.36822	0.000756547	0.00493031
HIST1H2BC	7.97779	0.782271	3.36944	0.000753205	0.00493031
TXNRD1	63.1957	-0.283702	-3.35108	0.000804984	0.00518768
GINS2	57.9397	-0.806307	-3.33746	0.000845487	0.00538882
TFPI	13.5333	0.421607	3.33124	0.000864591	0.00545068
HMGB1	291.678	-0.263439	-3.25256	0.00114369	0.00713266
NYNRIN	25.9381	0.361968	3.23933	0.00119811	0.00739259
TXN	960.394	-0.170563	-3.21749	0.00129319	0.00789528
BTK	101.8	-0.247204	-3.20297	0.0013602	0.00821785
CD244	53.8868	-0.279307	-3.18576	0.00144374	0.00863268
KCNQ5	19.4368	-0.579138	-3.17763	0.00148485	0.00878787
HIST1H2AC	6.97512	0.823512	3.16945	0.00152728	0.00885824
MTHFD2	41.0342	-0.349775	-3.16974	0.00152577	0.00885824
CD2	8.94377	-1.94763	-3.13795	0.00170131	0.00967412
RYR3	7.12425	0.937164	3.1384	0.00169873	0.00967412
MALAT1	802.037	0.259447	3.11681	0.00182817	0.0102945
CAT	344.537	-0.265117	-3.10983	0.00187193	0.0104396
KCNK17	20.0536	-0.741037	-3.06008	0.00221278	0.012223
GATA2	59.0061	0.469949	3.01751	0.00254858	0.013945
CCNE1	14.7211	-0.703727	-2.98391	0.00284592	0.0154265
FAM30A	73.0041	-0.467793	-2.96937	0.00298414	0.0159722
IL3RA	17.7452	-0.518016	-2.96757	0.00300168	0.0159722
PAN3.AS1	8.27072	-0.601768	-2.95104	0.00316704	0.0166989
CYLD	12.4157	0.377503	2.94707	0.00320801	0.0167626
MYD88	51.0078	-0.244842	-2.94326	0.00324774	0.0168187
HLA.DRB4	129.447	0.420221	2.9405	0.00327686	0.0168193
MAMDC2	2.7635	-1.64282	-2.92057	0.00349395	0.0177762
ADGRA3	21.9287	-0.384361	-2.91358	0.00357315	0.0180211
IDE	19.287	0.4012	2.89811	0.00375425	0.0187712
FAM3C	13.2439	0.443122	2.87498	0.0040405	0.0200298
CFL1	1358.63	-0.177901	-2.84495	0.00444177	0.0214686
HLA.C	2077.57	0.145444	2.84791	0.00440077	0.0214686
SFXN3	14.2852	0.432656	2.84497	0.00444155	0.0214686
SLC25A36	58.1356	0.23332	2.84048	0.00450455	0.0215921
DDX5	552.471	0.134552	2.82703	0.00469826	0.022336
CENPU	24.5984	-0.582229	-2.80967	0.00495924	0.02319
DDIT3	30.6414	0.57417	2.80918	0.00496672	0.02319
DPYSL3	1.90068	1.16021	2.80717	0.00499784	0.02319
M6PR	101.492	0.201603	2.80309	0.00506159	0.0232994
AKR1C3	116.244	0.285309	2.78552	0.00534419	0.0243687
HLA.B	3043.02	0.150111	2.78348	0.00537793	0.0243687
BCL2	21.1742	-0.546072	-2.77633	0.00549759	0.0247179
EIF2S3	125.582	0.159997	2.76762	0.00564678	0.0251933
WDR91	9.0876	0.462383	2.74673	0.00601919	0.0266498
SLC7A7	0.718761	1.83651	2.72518	0.00642661	0.0282381
DDX6	19.33	0.353969	2.69037	0.00713729	0.031125
HOXB3	11.1816	0.432926	2.66181	0.00777219	0.0326837
HSP90AA1	575.175	0.117175	2.66937	0.00759946	0.0326837
ITSN2	21.03	0.279322	2.66285	0.00774827	0.0326837
PCNX1	7.88381	0.458604	2.66162	0.00777647	0.0326837
TMEM107	11.5044	0.555311	2.66561	0.00768497	0.0326837
SPTBN1	51.7179	0.245875	2.64553	0.00815633	0.0340336
POLE2	23.2604	-0.471652	-2.59572	0.00943933	0.0391058
CTSL	0.768643	1.59999	2.57962	0.009891	0.0404798
TFE3	13.587	0.409505	2.57893	0.00991058	0.0404798
CD48	67.6438	-0.59254	-2.57344	0.0100694	0.0408408
YES1	10.3883	0.432372	2.56596	0.0102889	0.0414415
MYO5C	21.1443	-0.336322	-2.55239	0.0106988	0.0427953
HNRNPR	242.324	-0.123418	-2.53319	0.0113029	0.0449021

## Sheet: Supplementary Data 8
Supplementary Data 8. Comparison of upregulated marker genes in the most immature cell cluster of three independent datasets (genes identified by FindAllMarkers).
Komic et al. HSC1	Zhang et al. HSC1 (WTA)	Triana et al. HSC/MPP (WTA)
ABCB1	X
ADGRG1	X	X
ADGRG6	X
AKR1C3	X	X
ANGPT1	X	X
ATP1B1	X	X
ATXN7L3B	X	X
BEX1	X
BMI1	X
CD109	X
CD34	X	X
CD74
CLEC2B	X
CRHBP	X	X
CXCR4
DAPK1	X	X
DDIT3	X
DLK1	X
DRAM1		X
DUSP6		X
EIF2S3		X
ELK3	X	X
EMP1		X
FGD5	X	X
GCSAML	X
GUCY1A3
HIST1H2BD	X
HIST1H2BE
HIST1H2BG
HIST1H2BI
HLA.DRB4
HLA.E
HLF	X
HOPX	X	X
HOXB2	X	X
IQGAP2	X	X
JUN		X
KLF4
KMT2A
MALAT1	X
MECOM	X
MLLT3	X
MMRN1	X	X
MPL
MSI2		X
NFE2L2	X
NPR3	X	X
PHF1
PRDX1	X	X
PRKCH	X
PROM1	X	X
PTPRC	X
SOCS2	X	X
SPNS2	X	X
SPTBN1		X
TAL1	X
TCEAL9	X	X
TPT1	X
WTA: whole transcriptome analysis
Zhang et al. Nat. Immunol. 2024
Triana et al. Nat. Immunol. 2022

## Sheet: Supplementary Data 9
Supplementary Data 9. DESeq2 pseudobulk results: comparison of HSC-1 (upregulated) vs. HSC-2 (downregulated) in YOUNG age group. Significance was calculated by a two-sided Wald test with Benjamini-Hochberg correction.
	baseMean	log2FoldChange	stat	pvalue	padj
MLLT3	49.742	1.55184	8.65063	5.12162e-18	1.80477e-15
SLC25A5	1076.49	-0.474338	-8.62857	6.21265e-18	1.80477e-15
HLF	18.4741	2.83497	8.09237	5.85146e-16	1.13323e-13
ADGRG6	44.5683	1.03573	6.22525	4.80787e-10	6.98343e-08
CDK6	340.212	-0.583426	-5.77174	7.84555e-09	9.11653e-07
ODC1	214.502	-0.736957	-5.39832	6.72679e-08	6.51378e-06
HLA.E	488.64	0.727885	5.34845	8.87094e-08	7.36288e-06
SMIM24	912.149	-0.650313	-5.27626	1.31849e-07	9.57552e-06
CD4	8.67309	1.69922	5.23589	1.64191e-07	1.05995e-05
MPL	54.621	0.895822	5.13204	2.86619e-07	1.66526e-05
IQGAP2	144.727	0.499192	5.10588	3.29264e-07	1.73911e-05
CD99	405.624	-0.534035	-4.93473	8.02613e-07	3.88598e-05
GAPDH	3089.5	-0.449444	-4.82161	1.42407e-06	6.36452e-05
LDHB	1797.92	-0.180924	-4.73958	2.1416e-06	8.88763e-05
MMRN1	82.8311	0.861263	4.68845	2.75279e-06	0.000106625
DLK1	4.76821	3.01909	4.63297	3.60462e-06	0.000130893
GUCY1A3	31.4263	0.979753	4.58533	4.53277e-06	0.0001472
PTPRC	67.4477	0.725177	4.58406	4.56042e-06	0.0001472
PTK2	9.44005	1.35565	4.4748	7.64832e-06	0.000233878
CD38	52.1781	-1.17646	-4.38885	1.13953e-05	0.000331034
RUNX1	80.4557	-0.575785	-4.34872	1.36936e-05	0.000378856
STMN1	1106.63	-0.508201	-4.28022	1.86711e-05	0.000493087
COL5A1	4.71234	1.70439	4.24179	2.21745e-05	0.000560148
MEIS1	13.127	1.18321	4.22817	2.35596e-05	0.000570338
CEBPA	113.855	-1.01975	-4.18612	2.83758e-05	0.00063409
HOXB2	48.7836	0.72778	4.18793	2.81512e-05	0.00063409
GCSAML	36.7594	1.01081	4.15615	3.23653e-05	0.000696454
TPT1	11885.6	0.22594	4.09009	4.31203e-05	0.000894747
MALAT1	558.806	0.475987	4.04519	5.22814e-05	0.00104743
ACTB	6800.14	-0.241684	-4.01992	5.8219e-05	0.00112751
CLEC12A	44.171	-1.75569	-3.95752	7.57324e-05	0.00141937
CFL1	1479.32	-0.315085	-3.93861	8.19565e-05	0.0014472
HIST1H2BI	102.36	0.715323	3.9379	8.2199e-05	0.0014472
TSPYL2	13.0294	1.11317	3.91975	8.86416e-05	0.00151473
PHF1	42.1211	0.621753	3.86286	0.00011207	0.00186035
CALN1	8.14777	1.25666	3.83949	0.000123291	0.00193601
DST	16.0249	0.948938	3.84531	0.000120401	0.00193601
CRHBP	123.837	1.70214	3.83238	0.000126911	0.0019404
HIST1H2BG	98.7969	0.84548	3.82159	0.000132594	0.0019753
MECOM	12.9741	1.44526	3.79298	0.000148848	0.00216202
RGCC	9.86	-4.07239	-3.77872	0.000157638	0.00223385
HDC	21.2471	-2.84994	-3.76905	0.000163867	0.00226683
ATP1B1	41.5613	0.811589	3.70861	0.000208397	0.00281578
GPX1	560.704	-0.338439	-3.66568	0.000246679	0.0032401
TCEAL9	101.127	0.428632	3.66128	0.000250955	0.0032401
BCL2	31.7861	-0.917406	-3.64941	0.000262847	0.00331987
ZBTB4	17.0461	0.918994	3.63492	0.000278067	0.00343739
DNAJB9	19.1948	1.05633	3.60156	0.000316308	0.00382865
SMARCD3	10.0105	1.1889	3.57628	0.000348512	0.00413236
HIST1H2BE	55.8894	0.808022	3.56097	0.000369489	0.00424675
PIM1	149.839	0.571003	3.55864	0.000372778	0.00424675
ELK3	69.3978	0.46923	3.53065	0.00041454	0.00463168
TFRC	217.095	-0.519369	-3.51643	0.000437388	0.00479477
FGD5	14.0964	1.02753	3.47205	0.000516507	0.00555723
CD74	2792.9	0.350513	3.3771	0.000732552	0.00773842
EZH2	47.2159	-0.622952	-3.34072	0.000835629	0.00866965
CDK4	314.866	-0.329542	-3.33095	0.000865489	0.00882191
KLF4	12.7357	1.39361	3.25611	0.00112951	0.0113146
RSL1D1	525.785	0.181545	3.24438	0.00117708	0.0115912
HIST1H2BD	66.7635	0.683879	3.20798	0.00133673	0.0127318
SOCS2	83.1647	1.05425	3.20954	0.00132947	0.0127318
NPR3	108.03	0.727832	3.20154	0.00136696	0.0128098
YES1	8.93532	1.05548	3.12846	0.00175724	0.0162057
MAMDC2	5.43989	-2.15008	-3.11492	0.00183995	0.0167033
CTPS1	32.9359	-0.684821	-3.09139	0.00199223	0.0178074
ADA2	46.2053	-0.882261	-3.07864	0.0020795	0.0183059
SOD2	83.101	0.467671	3.06229	0.00219653	0.0190475
SPTBN1	72.7967	0.58471	3.05456	0.00225393	0.0192578
TXN	1261.83	-0.26194	-3.03897	0.00237392	0.0199891
CAT	456.884	-0.412858	-3.02547	0.00248245	0.0206043
BMI1	47.0656	0.449075	2.99765	0.00272072	0.0222639
PRKDC	160.246	-0.383335	-2.98209	0.00286285	0.0231016
SFXN3	15.0202	0.768905	2.94883	0.00318984	0.0253876
NYNRIN	28.0454	0.552359	2.93918	0.00329079	0.0258371
CCNB2	46.9374	-1.02195	-2.92291	0.00346772	0.0268632
CENPU	29.2951	-0.666151	-2.91733	0.00353047	0.0269508
ITSN2	21.8451	0.610815	2.91369	0.00357179	0.0269508
PRDX2	280.29	-0.247694	-2.90321	0.00369354	0.0275121
LPP	8.98685	0.948865	2.8879	0.00387824	0.0284938
MME	15.896	-2.29731	-2.88034	0.00397245	0.0284938
NFE2L2	50.4773	0.515181	2.88242	0.00394633	0.0284938
LAPTM4B	28.7274	0.657742	2.84711	0.00441184	0.0312595
CCNB1	38.8825	-0.717498	-2.77134	0.00558254	0.0386126
ST3GAL6	17.8346	-0.698677	-2.7751	0.00551842	0.0386126
KNTC1	27.2411	-0.593353	-2.74545	0.00604272	0.0413038
GATA2	58.9652	0.876872	2.73828	0.00617607	0.0417244
EIF2S3	146.602	0.244931	2.72972	0.00633881	0.0418642
KCNQ5	26.1521	-0.599258	-2.72961	0.00634088	0.0418642
MYC	97.6651	-0.655939	-2.68285	0.00729984	0.047654
TMEM200A	9.85933	1.00443	2.67789	0.00740867	0.0478271

## Sheet: Supplementary Data 10
Supplementary Data 10. DESeq2 pseudobulk results: comparison of HSC-1 (upregulated) vs. HSC-2 (downregulated) in MIDAGE group. Significance was calculated by a two-sided Wald test with Benjamini-Hochberg correction.
	baseMean	log2FoldChange	stat	pvalue	padj
CDK6	209.922	-0.970587	-11.5499	7.38816e-31	4.31469e-28
SMIM24	569.564	-1.13833	-10.6235	2.31594e-26	6.76254e-24
MLLT3	79.7125	0.948721	9.44969	3.39824e-21	6.61525e-19
PHF1	47.2937	0.855147	7.79826	6.27647e-15	9.16364e-13
SLC25A5	781.263	-0.599215	-6.97903	2.97219e-12	2.89294e-10
TCEAL9	85.3313	0.587501	6.98057	2.93978e-12	2.89294e-10
STMN1	756.315	-0.667133	-6.86445	6.67461e-12	5.56853e-10
HLF	43.6093	1.27158	6.80205	1.03141e-11	7.52927e-10
ZBTB4	17.2724	1.07343	6.76458	1.33693e-11	8.6752e-10
GINS2	62.6854	-1.455	-6.69709	2.12615e-11	1.24167e-09
DNAJB9	24.7625	0.864708	6.37499	1.82977e-10	8.90488e-09
LDHB	1518.33	-0.321606	-6.3861	1.70174e-10	8.90488e-09
DNMT3A	87.73	-0.546335	-6.32401	2.54855e-10	1.14489e-08
MPL	68.548	0.642501	6.01949	1.74971e-09	7.29878e-08
HIST1H2BI	103.706	0.747998	5.90991	3.42285e-09	1.33263e-07
MECOM	19.0217	0.998993	5.85039	4.9042e-09	1.79003e-07
CSF3R	80.4622	-0.940636	-5.77569	7.66384e-09	2.63276e-07
CD4	9.16481	1.57671	5.74894	8.98073e-09	2.91375e-07
APEX1	441.55	-0.406201	-5.71147	1.12001e-08	3.44256e-07
JUN	95.3736	1.0079	5.63914	1.70906e-08	4.99044e-07
MMRN1	116.721	0.458117	5.42823	5.69144e-08	1.58276e-06
SCD	27.9826	-1.12344	-5.39015	7.0397e-08	1.86872e-06
PNP	117.751	0.599118	5.29837	1.16843e-07	2.96679e-06
CD38	29.0758	-1.55486	-5.22773	1.71606e-07	4.17573e-06
SOCS2	118.695	0.692661	5.16706	2.37801e-07	5.55503e-06
ATP1B1	61.5483	0.906133	5.04101	4.63089e-07	1.04017e-05
DLK1	12.3945	2.13966	4.86312	1.15547e-06	2.40999e-05
KIT	72.9387	0.484358	4.86778	1.12858e-06	2.40999e-05
HIST1H2BE	41.2343	0.756565	4.76661	1.8735e-06	3.77283e-05
BTK	116.218	-0.387126	-4.64579	3.38778e-06	6.52573e-05
FAM30A	72.708	-0.665645	-4.64119	3.464e-06	6.52573e-05
PRDX2	191.491	-0.339894	-4.58636	4.51051e-06	8.23167e-05
DPYSL3	1.80287	2.37059	4.46638	7.95526e-06	0.000140784
KLF4	134.409	0.770227	4.38669	1.1509e-05	0.000197684
HLA.E	468.583	0.369822	4.30005	1.70756e-05	0.000284919
CD74	2192.31	0.466158	4.23595	2.27586e-05	0.000364958
CTPS1	22.4063	-0.996719	-4.23239	2.31223e-05	0.000364958
GAPDH	1902.8	-0.302454	-4.15132	3.30557e-05	0.000508014
DDX5	602.52	0.206209	4.13385	3.56734e-05	0.000518232
IDH2	52.5526	-0.700403	-4.12933	3.63827e-05	0.000518232
SYF2	74.1318	0.319001	4.13513	3.54753e-05	0.000518232
HIST1H2BG	105.598	0.658577	4.11247	3.91449e-05	0.000544301
MYC	99.8592	-0.895897	-4.10371	4.06575e-05	0.000552186
DST	16.2184	0.634644	4.01245	6.00928e-05	0.000797596
ADGRA3	22.0824	-0.669606	-3.98907	6.63328e-05	0.000848882
BMI1	63.3997	0.415217	3.98207	6.83176e-05	0.000848882
FLT3	110.688	-0.471051	-3.98632	6.71049e-05	0.000848882
MEX3B	75.3417	-0.629933	-3.95536	7.64184e-05	0.000929757
MICA	14.0372	0.807767	3.88713	0.000101435	0.00120521
PLSCR4	20.5135	0.533354	3.88298	0.000103186	0.00120521
CPXM1	84.3237	-0.506371	-3.87296	0.00010752	0.00123121
DNMT3B	23.7086	-0.755011	-3.85095	0.00011766	0.00132141
CRHBP	298.038	0.616398	3.84231	0.000121879	0.00134297
GUCY1A3	53.1757	0.641641	3.8326	0.000126795	0.00137127
PTPRC	93.2315	0.311417	3.80513	0.000141729	0.00149705
TAL1	44.9929	0.464831	3.80197	0.000143553	0.00149705
CD99	252.155	-0.442247	-3.7529	0.000174803	0.00179097
SMARCD3	7.27489	1.03565	3.65152	0.000260695	0.00262493
CALN1	12.7206	0.662102	3.51874	0.000433598	0.00427845
GPX1	506.287	-0.276221	-3.51511	0.000439567	0.00427845
MTHFD2	40.5949	-0.514143	-3.49922	0.000466624	0.00446735
PRDX4	77.8979	-0.353542	-3.47121	0.000518124	0.00488039
FANCI	27.8289	-0.788401	-3.46013	0.000539924	0.00500501
C20orf96	29.9864	-0.480519	-3.39882	0.00067677	0.00617553
RUNX1	53.5555	-0.381035	-3.35246	0.00080096	0.00719632
FAM169A	15.1906	0.730823	3.33243	0.000860915	0.0075041
KCNQ5	17.6724	-0.813311	-3.33518	0.000852428	0.0075041
MEIS1	18.7821	0.586556	3.29173	0.000995745	0.00855169
RBPMS	17.262	0.588645	3.28264	0.0010284	0.00870417
HLA.B	2977.31	0.218483	3.25118	0.00114928	0.00958832
KCNK17	14.1017	-1.17625	-3.16175	0.00156826	0.0128995
KMT2A	38.742	0.31301	3.13339	0.00172798	0.0140158
PRKCH	37.0858	0.395835	3.0905	0.00199818	0.0159854
POLE2	25.7033	-0.761388	-3.06401	0.0021839	0.0172351
TFPI	13.6164	0.521464	3.04278	0.00234401	0.018252
HLA.C	2149.93	0.204876	3.02064	0.00252243	0.0193747
MYCN	21.3798	-0.820628	-3.01359	0.00258176	0.0193747
RYR3	9.12994	0.898268	3.01289	0.00258772	0.0193747
JAK3	43.1305	-0.30971	-2.98412	0.00284393	0.0207607
PDCD1LG2	0.941226	2.36647	2.98661	0.00282087	0.0207607
EZH2	40.8976	-0.619349	-2.96453	0.00303146	0.0218564
CFL1	1235.83	-0.167555	-2.91532	0.0035533	0.0250015
HIST1H2BC	10.497	0.904235	2.91696	0.00353461	0.0250015
TLR4	2.62255	1.43147	2.90746	0.0036438	0.0253331
HSP90AA1	623.414	0.199739	2.89923	0.00374086	0.0257019
NIPAL2	32.7257	-0.347338	-2.89195	0.00382858	0.0259987
MYO5C	20.8632	-0.518256	-2.86698	0.00414405	0.0277489
WASF1	45.2386	-0.375254	-2.86415	0.00418134	0.0277489
ELK3	65.5951	0.237735	2.85052	0.00436475	0.0286406
EEF1AKMT3	12.4239	0.536625	2.84613	0.00442535	0.0287156
BAALC	42.2663	-0.454537	-2.82358	0.00474902	0.0298218
FOSL1	7.57885	0.773011	2.82828	0.00467982	0.0298218
RPL31	72.8321	-0.305828	-2.82554	0.00472009	0.0298218
HIST1H2BD	35.3734	0.568959	2.8176	0.00483834	0.0300595
NYNRIN	27.1518	0.379433	2.79044	0.00526371	0.032358
SF3B1	216.734	0.137341	2.77475	0.00552441	0.0336069
CD48	59.4386	-0.665256	-2.73266	0.00628242	0.0378241
CHEK2	24.2693	-0.478882	-2.72284	0.0064724	0.0385702
ADGRG6	51.8834	0.672079	2.69362	0.00706814	0.0416949
IDE	18.7584	0.42755	2.69003	0.00714463	0.0417246
PAN3.AS1	7.25663	-0.806521	-2.68355	0.00728445	0.04212
ADA2	17.2853	-0.990792	-2.64932	0.00806545	0.0457303
BEX1	62.6212	0.673041	2.64937	0.00806418	0.0457303
CD93	4.93148	-1.34661	-2.62744	0.00860291	0.0483087
ZNF165	4.31083	0.891966	2.61474	0.00892954	0.0496652

[truncated: 6 more sheets: Supplementary Data 11, Supplementary Data 12, Supplementary Data 14, Supplementary Data 15, Supplementary Data 16, Supplementary Data 17]
