# Supplementary material for: Continuous map of early hematopoietic stem cell differentiation across human lifetime
Source: Nat Commun. 2025 Mar 7;16:2287. doi: 10.1038/s41467-025-57096-y (PMC11889232; doi:10.1038/s41467-025-57096-y)
Supplement: Supplementary file 6 — Source Data [file 41467_2025_57096_MOESM6_ESM.xlsx]

## Sheet: Figure 3c_Cell distribution
Age	HSC-1	HSC-2	MEP-1	MEP-2	MPP	GMP	MDP-1	MDP-2	LYP
old	24.62	20.67	10.38	6.38	14.42	8.08	6.16	5.28	4
old	17.62	6	12.9	6.9	12.9	14.62	9.96	11.94	7.15
old	28.6	17.54	11.96	3.44	11.79	10.6	6.88	5.3	3.89
old	25.68	12.84	12.59	3.21	11.11	14.07	7.9	9.14	3.46
mid	31.26	29.19	8.88	11.24	7.79	4.24	3.45	2.76	1.18
mid	32.48	16.24	8.37	15.48	7.22	7.28	6.25	2.93	3.75
mid	27.66	16.69	11	7.32	10.09	11.34	8.04	5.16	2.69
mid	31.56	16.44	7.11	14.37	8.3	7.56	6.52	4	4.15
mid	20.71	15.94	8.97	8.33	14.8	11.74	10.25	5.91	3.35
mid	30.44	18.13	10.7	6.78	7.61	10.4	7.49	5.11	3.33
young	15.44	19.71	6.47	6.03	17.79	11.76	10.74	9.41	2.65
young	16.53	7.7	8.4	5.31	11.44	15.01	15.5	12.74	7.37
young	15.21	5.84	10.44	6.37	12.74	19.16	11.67	11.62	6.96
young	11.65	5.53	6.66	4.6	12.13	18.04	14.03	18.26	9.1
young	10.39	3.25	10.39	18.18	10.39	14.29	9.09	19.48	4.55
P values
Test	Wilxocon Rank Sum test
young vs mid	0.004	0.082	0.43	0.13	0.052	0.004	0.009	0.004	0.082
mid vs old	0.11	0.61	0.038	0.019	0.11	0.17	0.91	0.038	0.11
young vs old	0.016	0.19	0.063	0.73	0.9	0.11	0.032	0.063	0.41
Adjusted p values (used for figure)
Test	Wilxocon Rank Sum Test
Multiple testing method	FWER (Holm-Bonferroni)
young vs mid	0.013	0.247	0.429	0.252	0.156	0.013	0.026	0.013	0.247
mid vs old	0.114	0.61	0.114	0.057	0.228	0.222	0.914	0.076	0.247
young vs old	0.032	0.38	0.127	0.73	0.905	0.222	0.063	0.076	0.413

## Sheet: Figure 3e_Violin plots_HSC1
Figure 3e_Violin plots of HSC-1
Pseudobulk HSC1_YoungvsOld_DESeq2
	baseMean	log2FoldChange	lfcSE	stat	pvalue	padj
KLF4	340.981	-3.80217	0.314857	-12.0758	1.41705e-33	2.58376e-31
CRHBP	1165.64	-1.26995	0.180171	-7.04856	1.80781e-12	7.60672e-11
ATP1B1	177.334	-1.12841	0.226281	-4.98676	6.14e-07	1.2219e-05
HLF	265.383	-1.06441	0.245331	-4.33869	1.43336e-05	0.000186679
DLK1	129.531	-3.49	0.876047	-3.9838	6.78214e-05	0.000757108
ZBTB4	64.3337	-1.11002	0.287778	-3.85721	0.00011469	0.00113419
BEX1	200.259	-1.45429	0.400578	-3.63048	0.000282893	0.00240316
MLLT3	283.78	-0.646552	0.191234	-3.38095	0.000722346	0.00526831
MPL	188.834	-0.423727	0.172654	-2.45419	0.0141201	0.0551693
MECOM	76.547	-0.803821	0.362989	-2.21445	0.0267976	0.0893799
ADGRG6	212.862	-0.464322	0.290163	-1.60021	0.109551	0.257187
SOCS2	360.518	-0.360743	0.30965	-1.165	0.244018	0.46186
Pseudobulk HSC1_YoungvsMid_DESeq2
	baseMean	log2FoldChange	lfcSE	stat	pvalue	padj
KLF4	340.981	-3.96882	0.288568	-13.7535	4.85307e-43	2.76625e-40
CRHBP	1165.64	-1.34249	0.16273	-8.24978	1.58689e-16	3.0151e-14
ATP1B1	177.334	-1.25533	0.202977	-6.18457	6.22726e-10	2.73041e-08
MLLT3	283.78	-1.02709	0.17059	-6.02077	1.73593e-09	7.06772e-08
MPL	188.834	-0.677311	0.152288	-4.44756	8.68492e-06	0.000165013
HLF	265.383	-0.932981	0.22126	-4.21667	2.47941e-05	0.000392574
ZBTB4	64.3337	-0.999395	0.257885	-3.87536	0.000106469	0.00126432
BEX1	200.259	-1.06093	0.362451	-2.92709	0.00342146	0.0243779
MECOM	76.547	-0.919646	0.325205	-2.8279	0.00468543	0.032177
SOCS2	360.518	-0.654974	0.278608	-2.35088	0.0187288	0.088962
DLK1	129.531	-1.83858	0.795464	-2.31133	0.0208148	0.0964586
ADGRG6	212.862	-0.342351	0.260997	-1.3117	0.18962	0.413233
Pseudobulk HSC1_MidagevsOld_DESeq2
	baseMean	log2FoldChange	lfcSE	stat	pvalue	padj
MLLT3	283.78	0.380533	0.175864	2.16379	0.0304801	0.21805
DLK1	129.531	-1.65142	0.823586	-2.00515	0.0449466	0.288981
MPL	188.834	0.253584	0.157489	1.61017	0.107361	0.43728
BEX1	200.259	-0.393361	0.375967	-1.04627	0.295438	0.680354
SOCS2	360.518	0.294231	0.293146	1.0037	0.315522	0.692718
ATP1B1	177.334	0.126918	0.205208	0.618484	0.536256	0.838021
KLF4	340.981	0.166659	0.274541	0.607045	0.543821	0.842923
HLF	265.383	-0.131434	0.227753	-0.57709	0.563879	0.852695
ADGRG6	212.862	-0.121971	0.272618	-0.447408	0.65458	0.894591
CRHBP	1165.64	0.0725403	0.16934	0.428371	0.668381	0.89869
ZBTB4	64.3337	-0.110622	0.257793	-0.429112	0.667841	0.89869
MECOM	76.547	0.115825	0.333859	0.346928	0.728645	0.921959
DESeq2
Test	Two-sided Wald test
Multiple testing method	Benjamini-Hochberg

## Sheet: Figure 5c_Flow cytometry
Fig 5c. FACS sorting of CD273high and CD273low HSPCs
	CD34+	CD34+CD38-CD45RA-
	mPB	mPB	BM
	0.84	3.12	4.5
	0.22	5.09	5.94
	0.36	3.84	2.8
	1.62	5.82	1.9
	2.35	1.98	2.37
	1.96	7.14	2.44
	1.45	4.61	6.2
Shapiro-Wilk test
W	0.9445	0.9978	0.8504
P value	0.6794	>0,9999	0.124
Passed normality test (alpha=0.05)?	Yes	Yes	Yes
P value summary	ns	ns	ns
Tukey's multiple comparisons test	Mean Diff,	95,00% CI of diff,	Below threshold?	Summary	Adjusted P Value
mPB vs. mPB	-3.257	-5,315 to -1,199	Yes	**	0.0021	A-B
mPB vs. BM	-2.479	-4,537 to -0,4202	Yes	*	0.0171	A-C
mPB vs. BM	0.7786	-1,280 to 2,837	No	ns	0.6073	B-C

## Sheet: Figure 6a_Flow cytometry
Figure 6a. Geometric Mean of CD273 MFI measured in FACS (n=7)
RAW DATA:	CD34+	CD34+CD38-	CD34+CD38-CD45RA-	CD34+CD38-CD45RA-CD90+	CD34+CD38-CD45RA-CD90+CD49f+
	282	322	328	469	600
	403	407	447	555	651
	342	364	367	453	465
	397	342	337	369	345
	299	289	290	335	396
	448	425	436	503	657
	435	395	394	469	570
Normality Test
Shapiro-Wilk test
W	0.9153	0.9665	0.9552	0.9427	0.9032
P value	0.4341	0.872	0.7762	0.6629	0.3511
Passed normality test (alpha=0.05)?	Yes	Yes	Yes	Yes	Yes
P value summary	ns	ns	ns	ns	ns
ANOVA summary
F	5.588
P value	0.0017
P value summary	**
Significant diff. among means (P < 0.05)?	Yes
R squared	0.4269
Tukey's multiple comparisons test	Mean Diff,	95,00% CI of diff,	Below threshold?	Summary	Adjusted P Value
CD34+ vs. CD34+CD38-	8.857	-113,9 to 131,6	No	ns	0.9995	A-B
CD34+ vs. CD34+CD38-CD45RA-	1	-121,8 to 123,8	No	ns	>0,9999	A-C
CD34+ vs. CD34+CD38-CD45RA-CD90+	-78.14	-200,9 to 44,63	No	ns	0.3672	A-D
CD34+ vs. CD34+CD38-CD45RA-CD90+CD49f+	-154	-276,8 to -31,23	Yes	**	0.0084	A-E
CD34+CD38- vs. CD34+CD38-CD45RA-	-7.857	-130,6 to 114,9	No	ns	0.9997	B-C
CD34+CD38- vs. CD34+CD38-CD45RA-CD90+	-87	-209,8 to 35,77	No	ns	0.2654	B-D
CD34+CD38- vs. CD34+CD38-CD45RA-CD90+CD49f+	-162.9	-285,6 to -40,09	Yes	**	0.0049	B-E
CD34+CD38-CD45RA- vs. CD34+CD38-CD45RA-CD90+	-79.14	-201,9 to 43,63	No	ns	0.3547	C-D
CD34+CD38-CD45RA- vs. CD34+CD38-CD45RA-CD90+CD49f+	-155	-277,8 to -32,23	Yes	**	0.0079	C-E
CD34+CD38-CD45RA-CD90+ vs. CD34+CD38-CD45RA-CD90+CD49f+	-75.86	-198,6 to 46,91	No	ns	0.3965	D-E

## Sheet: Figure 6b_Differentiation assay
Figure 6b. Differentiation analysis measured in FACS (n=4)
Measured % of positive expressing cells
		CD273+				CD273-
	CD34+CD90+	49.1	42.7	38.7	31.8	30.8	27.8	14.1	17.1
	CD34+CD133+	65.8	66.6	58.7	60.1	35.2	38.4	42.7	41.8
	CD34+EPCR+	44.4	42.7	21.3	18.9	38.8	36.4	10.6	11.7
Normality test	Shapiro-Wilk test
	W	0.9407	0.8334
	P value	0.53	0.1969
	Passed normality test (alpha=0.05)?	Yes	Yes
	P value summary	ns	ns
	2way ANOVA
	Šídák's multiple comparisons test	Mean Diff,	95,00% CI of diff,	Below threshold?	Summary	Adjusted P Value
	CD273+ - CD273-
	CD34+CD90+	18.13	0,07395 to 36,18	Yes	*	0.0489
	CD34+CD133+	23.28	5,224 to 41,33	Yes	**	0.0097
	CD34+EPCR+	7.45	-10,60 to 25,50	No	ns	0.6449

## Sheet: Figure 6c_Protein analysis
Figure 6c. Protein analysis

## Sheet: Figure 6d_RNA BULK SEQ
Figure 6d.RNA BULK SEQ (n=4)
Read count
			THY1				HOPX				BEX1				KLF4				DLK1				MLLT3				MPL				CDK6
RAW DATA:			CD273+	CD273-			CD273+	CD273-			CD273-	CD273+			CD273-	CD273+			CD273-	CD273+			CD273-	CD273+			CD273-	CD273+			CD273-	CD273+
			24	13			1522	1475			409	468			1362	1480			48	36			2180	2099			836	755			4280	5904
			26	14			1562	1437			398	479			1343	1497			48	34			2238	2045			835	755			4376	5728
			27	14			1454	1544			475	399			1509	1334			49	34			2105	2176			874	725			4471	5657
			25	14			1538	1454			403	471			1346	1498			44	36			2206	2072			846	745			4319	5812
Normality test		Shapiro-Wilk test				Shapiro-Wilk test				Shapiro-Wilk test				Shapiro-Wilk test				Shapiro-Wilk test				Shapiro-Wilk test				Shapiro-Wilk test				Shapiro-Wilk test
		W	0.9929	0.6298		W	0.9174	0.8962		W	0.743	0.7444		W	0.714	0.7082		W	0.8006	0.7286		W	0.9502	0.9336		W	0.8163	0.8274		W	0.9594	0.9887
		P value	0.9719	0.0012		P value	0.5222	0.4124		P value	0.0331	0.0342		P value	0.0167	0.0144		P value	0.1032	0.0239		P value	0.7173	0.6157		P value	0.1347	0.1612		P value	0.775	0.9505
		Passed normality test (alpha=0.05)?	Yes	No		Passed normality test (alpha=0.05)?	Yes	Yes		Passed normality test (alpha=0.05)?	No	No		Passed normality test (alpha=0.05)?	No	No		Passed normality test (alpha=0.05)?	Yes	No		Passed normality test (alpha=0.05)?	Yes	Yes		Passed normality test (alpha=0.05)?	Yes	Yes		Passed normality test (alpha=0.05)?	Yes	Yes
		P value summary	ns	**		P value summary	ns	ns		P value summary	*	*		P value summary	*	*		P value summary	ns	*		P value summary	ns	ns		P value summary	ns	ns		P value summary	ns	ns
Statistical analysis		Mann Whitney test				Unpaired t test				Mann Whitney test				Mann Whitney test				Mann Whitney test				Unpaired t test				Unpaired t test				Unpaired t test
		P value	0.0286			P value	0.2552			P value	0.4857			P value	0.8857			P value	0.0286			P value	0.0799			P value	0.0001			P value	<0,0001
		Exact or approximate P value?	Exact			P value summary	ns			Exact or approximate P value?	Exact			Exact or approximate P value?	Exact			Exact or approximate P value?	Exact			P value summary	ns			P value summary	***			P value summary	****
		P value summary	*			Significantly different (P < 0.05)?	No			P value summary	ns			P value summary	ns			P value summary	*			Significantly different (P < 0.05)?	No			Significantly different (P < 0.05)?	Yes			Significantly different (P < 0.05)?	Yes
		Significantly different (P < 0.05)?	Yes			One- or two-tailed P value?	Two-tailed			Significantly different (P < 0.05)?	No			Significantly different (P < 0.05)?	No			Significantly different (P < 0.05)?	Yes			One- or two-tailed P value?	Two-tailed			One- or two-tailed P value?	Two-tailed			One- or two-tailed P value?	Two-tailed
		One- or two-tailed P value?	Two-tailed			t, df	t=1,258, df=6			One- or two-tailed P value?	Two-tailed			One- or two-tailed P value?	Two-tailed			One- or two-tailed P value?	Two-tailed			t, df	t=2,105, df=6			t, df	t=8,919, df=6			t, df	t=20,92, df=6
		Sum of ranks in column A,B	26 , 10							Sum of ranks in column A,B	15 , 21			Sum of ranks in column A,B	17 , 19			Sum of ranks in column A,B	26 , 10
		Mann-Whitney U	0							Mann-Whitney U	5			Mann-Whitney U	7			Mann-Whitney U	0

## Sheet: Figure 6f_Single cell tracking
Figure 6f. Single Cell Tracking
Tracked time (h) of first division
	CD273+/PDL2hi	CD273-/PDL2low		Test for normal distribution				Unparied t test
	57.8333	46.5833		D'Agostino & Pearson test				Column B	CD273-/PDL2low
	45.5417	38.0417		K2	0.3688	4.769		vs.	vs,
	102.333	69.3		P value	0.8316	0.0921		Column A	CD273+/PDL2hi
	73.9167	102.708		Passed normality test (alpha=0.05)?	Yes	Yes
	83.75	56.4583		P value summary	ns	ns		Unpaired t test
	63.7083	72.375						P value	0.0115
	73.5417	57.2917		Anderson-Darling test				P value summary	*
	73.2083	78.125		A2*	0.1962	0.5259		Significantly different (P < 0.05)?	Yes
	63.3333	76.9167		P value	0.8828	0.1682		One- or two-tailed P value?	Two-tailed
	86.5833	60.0833		Passed normality test (alpha=0.05)?	Yes	Yes		t, df	t=2,596, df=70
	104.375	58.2		P value summary	ns	ns
	100.083	60.7917						How big is the difference?
	64.5417	61		Shapiro-Wilk test				Mean of column A	69.73
	65.2917	52.2917		W	0.9783	0.949		Mean of column B	57.73
	82.7917	71.875		P value	0.6894	0.097		Difference between means (B - A) ± SEM	-12,00 ± 4,622
	55.9167	77.7917		Passed normality test (alpha=0.05)?	Yes	Yes		95% confidence interval	-21,22 to -2,780
	49.375	43.3333		P value summary	ns	ns		R squared (eta squared)	0.08782
	48	56.4167
	111.25	53.375		Kolmogorov-Smirnov test				F test to compare variances
	91.5417	59.7083		KS distance	0.08116	0.137		F, DFn, Dfd	1,562, 35, 35
	62.55	53.2917		P value	>0,1000	0.0853		P value	0.1922
	114.15	61.4583		Passed normality test (alpha=0.05)?	Yes	Yes		P value summary	ns
	40.125	60.125		P value summary	ns	ns		Significantly different (P < 0.05)?	No
	54.825	40.25
	31.875	30.45		Number of values	36	36		Data analyzed
	32.725	39.975						Sample size, column A	36
	30.925	33.775						Sample size, column B	36
	64.925	102.875
	55.975	27.075
	56.15	39.475
	74.675	56.75
	81.15	53.7
	78.5833	49.5
	71.9583	40.1
	75.5417	64.125
	87.14	72.65

## Sheet: Figure 6g_Proliferation
Figure 6g. Fold change proliferation of CD273+/CD273- cells (n=4)
	CD273+/PDL2hi	CD273-/PDL2low
	2.22902	3.37081
	1.54813	3.01166
	2.09091	3.07547
	2.39394	3.26667
Shapiro-Wilk test
W	0.9062	0.9334
P value	0.4626	0.6144
Passed normality test (alpha=0.05)?	Yes	Yes
P value summary	ns	ns
	Column B	CD273-/PDL2low
	vs.	vs,
	Column A	CD273+/PDL2hi
	Unpaired t test
	P value	0.0015
	P value summary	**
	Significantly different (P < 0.05)?	Yes
	One- or two-tailed P value?	Two-tailed
	t, df	t=5,543, df=6

## Sheet: Figure 6h+i_CFU Assay
Figure 6h+i. Primary (n=5) and Secondary (n=4) CFU Assay
			primary plating																																	secondary plating
RAW DATA			CFU-GEMM					BFU-E					CFU-GM					CFU-G					CFU-M					CFU-E								BFU-E				CFU-GM				CFU-G				CFU-GEMM
	CD34+CD38-CD45RA-		22.0339	13.7405	65.2174	18.6335	20.4466	6.77966	12.9771	0	16.4596	8.87813	31.3559	32.8244	0	35.0932	26.9034	10.1695	8.39695	0	9.31677	4.49287	25.4237	27.4809	34.7826	14.2857	33.8983	4.23729	4.58015	0	6.21118	5.38068			CD34+CD38-CD45RA-	2.12766	1.53846	2.7027	0	12.766	29.2308	8.10811	16	17.0213	29.2308	27.027	14	0	0
	CD34+CD38-CD45RA-CD273+		22.314	9.73451	17.7778	14.2857	17.5341	4.95868	11.5044	15.5556	11.9048	9.26802	33.8843	42.4779	33.3333	50	28.6669	7.43802	8.84956	6.66667	9.52381	5.56638	27.2727	24.7788	26.6667	14.2857	33.3983	4.13223	2.65487	0	0	5.56638			CD34+CD38-CD45RA-CD273+	3.57143	0	0	0	8.92857	34.8485	39.2157	28.5714	37.5	24.2424	13.7255	8.57143	0	0
	CD34+CD38-CD45RA-CD273-		22.2222	9.2437	19.5122	8.51064	25.2874	9.09091	21.0084	17.0732	10.6383	4.5977	33.3333	33.6134	36.5854	38.2979	29.8851	7.07071	6.72269	7.31707	4.25532	6.89655	25.2525	26.0504	19.5122	38.2979	29.8851	3.0303	3.36134	0	0	3.44828			CD34+CD38-CD45RA-CD273-	0	0	4.08163	0	50	29.6296	34.6939	35.7143	18.1818	38.8889	26.5306	7.14286	0	0
	CD34+CD38-CD45RA-CD90+CD49f+		10	9.2437	9.52381	15.5172	18.8679	5	21.0084	3.1746	8.62069	8.1761	33.3333	33.6134	34.9206	43.1034	22.6415	11.6667	6.72269	4.7619	3.44828	7.28931	31.6667	26.0504	47.619	29.3103	44.0252	8.33333	3.36134	0	0	0			CD34+CD38-CD45RA-CD90+CD49f+	4.81928	0	0	2.27273	22.8916	31.1475	31.3725	26.1364	21.6867	21.3115	31.3725	26.1364	3.61446	0
Normality Test	Shapiro-Wilk test	CFU-GEMM	BFU-E	CFU-GM	CFU-G	CFU-M	CFU-E																												Shapiro-Wilk test	BFU-E	CFU-GM	CFU-G	CFU-GEMM	CFU-M	CFU-E
	W	0.8631	0.8879	0.8997	0.8136	0.8306	0.8277																												W	0.8885	0.9415	0.9293	0.8634	0.8691	0.9949
	P value	0.2716	0.3734	0.4295	0.129	0.1693	0.1619																												P value	0.3761	0.6635	0.5902	0.2727	0.294	0.981
	Passed normality test (alpha=0.05)?	Yes	Yes	Yes	Yes	Yes	Yes																												Passed normality test (alpha=0.05)?	Yes	Yes	Yes	Yes	Yes	Yes
	P value summary	ns	ns	ns	ns	ns	ns																												P value summary	ns	ns	ns	ns	ns	ns
Statistical analysis	Tukey's multiple comparisons test	Mean Diff,	95,00% CI of diff,	Below threshold?	Summary	Adjusted P Value																													Tukey's multiple comparisons test	Mean Diff,	95,00% CI of diff,	Below threshold?	Summary	Adjusted P Value
	CFU-GEMM																																		BFU-E
	CD34+CD38-CD45RA- vs. CD34+CD38-CD45A-CD273+	11.69	-0,7006 to 24,07	No	ns	0.0718																													Data Set-A vs. CD273+	0.6993	-14,98 to 16,38	No	ns	0.9994
	CD34+CD38-CD45RA- vs. CD34+CD38-CD45A-CD273-	11.06	-1,327 to 23,44	No	ns	0.0974																													Data Set-A vs. CD273-	0.5718	-15,11 to 16,25	No	ns	0.9997
	CD34+CD38-CD45RA- vs. CD34+CD38-CD45A-CD90+CD49f+	15.38	2,998 to 27,77	Yes	**	0.0086																													Data Set-A vs. CD90+CD49f+	-0.1808	-15,86 to 15,50	No	ns	>0,9999
	CD34+CD38-CD45A-CD273+ vs. CD34+CD38-CD45A-CD273-	-0.626	-13,01 to 11,76	No	ns	0.9992																													CD273+ vs. CD273-	-0.1276	-15,81 to 15,55	No	ns	>0,9999
	CD34+CD38-CD45A-CD273+ vs. CD34+CD38-CD45A-CD90+CD49f+	3.699	-8,687 to 16,08	No	ns	0.863																													CD273+ vs. CD90+CD49f+	-0.8801	-16,56 to 14,80	No	ns	0.9988
	CD34+CD38-CD45A-CD273- vs. CD34+CD38-CD45A-CD90+CD49f+	4.325	-8,061 to 16,71	No	ns	0.798																													CD273- vs. CD90+CD49f+	-0.7526	-16,43 to 14,93	No	ns	0.9993
	BFU-E																																		CFU-GM
	CD34+CD38-CD45RA- vs. CD34+CD38-CD45A-CD273+	-1.619	-14,01 to 10,77	No	ns	0.9862																													Data Set-A vs. CD273+	-11.36	-27,05 to 4,316	No	ns	0.2346
	CD34+CD38-CD45RA- vs. CD34+CD38-CD45A-CD273-	-3.463	-15,85 to 8,923	No	ns	0.8844																													Data Set-A vs. CD273-	-20.98	-36,66 to -5,302	Yes	**	0.0041
	CD34+CD38-CD45RA- vs. CD34+CD38-CD45A-CD90+CD49f+	-0.1771	-12,56 to 12,21	No	ns	>0,9999																													Data Set-A vs. CD90+CD49f+	-11.36	-27,04 to 4,320	No	ns	0.2349
	CD34+CD38-CD45A-CD273+ vs. CD34+CD38-CD45A-CD273-	-1.843	-14,23 to 10,54	No	ns	0.9799																													CD273+ vs. CD273-	-9.618	-25,30 to 6,063	No	ns	0.3778
	CD34+CD38-CD45A-CD273+ vs. CD34+CD38-CD45A-CD90+CD49f+	1.442	-10,94 to 13,83	No	ns	0.9901																													CD273+ vs. CD90+CD49f+	0.004038	-15,68 to 15,69	No	ns	>0,9999
	CD34+CD38-CD45A-CD273- vs. CD34+CD38-CD45A-CD90+CD49f+	3.286	-9,100 to 15,67	No	ns	0.8993																													CD273- vs. CD90+CD49f+	9.622	-6,059 to 25,30	No	ns	0.3774
	CFU-GM																																		CFU-G
	CD34+CD38-CD45RA- vs. CD34+CD38-CD45A-CD273+	-12.44	-24,82 to -0,05134	Yes	*	0.0487																													Data Set-A vs. CD273+	0.8099	-14,87 to 16,49	No	ns	0.9991
	CD34+CD38-CD45RA- vs. CD34+CD38-CD45A-CD273-	-9.108	-21,49 to 3,278	No	ns	0.2255																													Data Set-A vs. CD273-	-0.8663	-16,55 to 14,81	No	ns	0.9989
	CD34+CD38-CD45RA- vs. CD34+CD38-CD45A-CD90+CD49f+	-8.287	-20,67 to 4,099	No	ns	0.3042																													Data Set-A vs. CD90+CD49f+	-3.307	-18,99 to 12,37	No	ns	0.945
	CD34+CD38-CD45A-CD273+ vs. CD34+CD38-CD45A-CD273-	3.329	-9,056 to 15,72	No	ns	0.8957																													CD273+ vs. CD273-	-1.676	-17,36 to 14,01	No	ns	0.9922
	CD34+CD38-CD45A-CD273+ vs. CD34+CD38-CD45A-CD90+CD49f+	4.15	-8,236 to 16,54	No	ns	0.8172																													CD273+ vs. CD90+CD49f+	-4.117	-19,80 to 11,56	No	ns	0.9004
	CD34+CD38-CD45A-CD273- vs. CD34+CD38-CD45A-CD90+CD49f+	0.8205	-11,57 to 13,21	No	ns	0.9981																													CD273- vs. CD90+CD49f+	-2.441	-18,12 to 13,24	No	ns	0.9767
	CFU-G																																		CFU-GEMM
	CD34+CD38-CD45RA- vs. CD34+CD38-CD45A-CD273+	-1.134	-13,52 to 11,25	No	ns	0.9951																													Data Set-A vs. CD273+	0	-15,68 to 15,68	No	ns	>0,9999
	CD34+CD38-CD45RA- vs. CD34+CD38-CD45A-CD273-	0.02275	-12,36 to 12,41	No	ns	>0,9999																													Data Set-A vs. CD273-	-0.5952	-16,28 to 15,09	No	ns	0.9996
	CD34+CD38-CD45RA- vs. CD34+CD38-CD45A-CD90+CD49f+	-0.3026	-12,69 to 12,08	No	ns	>0,9999																													Data Set-A vs. CD90+CD49f+	-1.188	-16,87 to 14,49	No	ns	0.9972
	CD34+CD38-CD45A-CD273+ vs. CD34+CD38-CD45A-CD273-	1.156	-11,23 to 13,54	No	ns	0.9949																													CD273+ vs. CD273-	-0.5952	-16,28 to 15,09	No	ns	0.9996
	CD34+CD38-CD45A-CD273+ vs. CD34+CD38-CD45A-CD90+CD49f+	0.8311	-11,55 to 13,22	No	ns	0.9981																													CD273+ vs. CD90+CD49f+	-1.188	-16,87 to 14,49	No	ns	0.9972
	CD34+CD38-CD45A-CD273- vs. CD34+CD38-CD45A-CD90+CD49f+	-0.3253	-12,71 to 12,06	No	ns	0.9999																													CD273- vs. CD90+CD49f+	-0.5925	-16,27 to 15,09	No	ns	0.9996
	CFU-M																																		CFU-M
	CD34+CD38-CD45RA- vs. CD34+CD38-CD45A-CD273+	1.894	-10,49 to 14,28	No	ns	0.9782																													Data Set-A vs. CD273+	1.912	-13,77 to 17,59	No	ns	0.9885
	CD34+CD38-CD45RA- vs. CD34+CD38-CD45A-CD273-	-0.6254	-13,01 to 11,76	No	ns	0.9992																													Data Set-A vs. CD273-	10.11	-5,571 to 25,79	No	ns	0.3335
	CD34+CD38-CD45RA- vs. CD34+CD38-CD45A-CD90+CD49f+	-8.56	-20,95 to 3,826	No	ns	0.2764																													Data Set-A vs. CD90+CD49f+	11.79	-3,890 to 27,47	No	ns	0.206
	CD34+CD38-CD45A-CD273+ vs. CD34+CD38-CD45A-CD273-	-2.519	-14,90 to 9,867	No	ns	0.9511																													CD273+ vs. CD273-	8.198	-7,483 to 23,88	No	ns	0.519
	CD34+CD38-CD45A-CD273+ vs. CD34+CD38-CD45A-CD90+CD49f+	-10.45	-22,84 to 1,932	No	ns	0.1287																													CD273+ vs. CD90+CD49f+	9.88	-5,801 to 25,56	No	ns	0.3539
	CD34+CD38-CD45A-CD273- vs. CD34+CD38-CD45A-CD90+CD49f+	-7.935	-20,32 to 4,451	No	ns	0.3425																													CD273- vs. CD90+CD49f+	1.681	-14,00 to 17,36	No	ns	0.9921
	CFU-E																																		CFU-E
	CD34+CD38-CD45RA- vs. CD34+CD38-CD45A-CD273+	1.611	-10,77 to 14,00	No	ns	0.9864																													Data Set-A vs. CD273+	7.944	-7,738 to 23,62	No	ns	0.5457
	CD34+CD38-CD45RA- vs. CD34+CD38-CD45A-CD273-	2.114	-10,27 to 14,50	No	ns	0.9702																													Data Set-A vs. CD273-	11.76	-3,919 to 27,44	No	ns	0.2078
	CD34+CD38-CD45RA- vs. CD34+CD38-CD45A-CD90+CD49f+	1.743	-10,64 to 14,13	No	ns	0.9829																													Data Set-A vs. CD90+CD49f+	4.245	-11,44 to 19,93	No	ns	0.8921
	CD34+CD38-CD45A-CD273+ vs. CD34+CD38-CD45A-CD273-	0.5027	-11,88 to 12,89	No	ns	0.9996																													CD273+ vs. CD273-	3.819	-11,86 to 19,50	No	ns	0.9185
	CD34+CD38-CD45A-CD273+ vs. CD34+CD38-CD45A-CD90+CD49f+	0.1318	-12,25 to 12,52	No	ns	>0,9999																													CD273+ vs. CD90+CD49f+	-3.699	-19,38 to 11,98	No	ns	0.9252
	CD34+CD38-CD45A-CD273- vs. CD34+CD38-CD45A-CD90+CD49f+	-0.371	-12,76 to 12,01	No	ns	0.9998																													CD273- vs. CD90+CD49f+	-7.518	-23,20 to 8,163	No	ns	0.5905
	Test details	Mean 1	Mean 2	Mean Diff,	SE of diff,	N1	N2	q	DF																										Test details	Mean 1	Mean 2	Mean Diff,	SE of diff,	N1	N2	q	DF
	CFU-GEMM																																		BFU-E
	CD34+CD38-CD45RA- vs. CD34+CD38-CD45A-CD273+	28.01	16.33	11.69	4.737	5	5	3.488	96																										Data Set-A vs. CD273+	1.592	0.8929	0.6993	5.962	4	4	0.1659	72
	CD34+CD38-CD45RA- vs. CD34+CD38-CD45A-CD273-	28.01	16.96	11.06	4.737	5	5	3.302	96																										Data Set-A vs. CD273-	1.592	1.02	0.5718	5.962	4	4	0.1356	72
	CD34+CD38-CD45RA- vs. CD34+CD38-CD45A-CD90+CD49f+	28.01	12.63	15.38	4.737	5	5	4.593	96																										Data Set-A vs. CD90+CD49f+	1.592	1.773	-0.1808	5.962	4	4	0.04288	72
	CD34+CD38-CD45A-CD273+ vs. CD34+CD38-CD45A-CD273-	16.33	16.96	-0.626	4.737	5	5	0.1869	96																										CD273+ vs. CD273-	0.8929	1.02	-0.1276	5.962	4	4	0.03025	72
	CD34+CD38-CD45A-CD273+ vs. CD34+CD38-CD45A-CD90+CD49f+	16.33	12.63	3.699	4.737	5	5	1.104	96																										CD273+ vs. CD90+CD49f+	0.8929	1.773	-0.8801	5.962	4	4	0.2088	72
	CD34+CD38-CD45A-CD273- vs. CD34+CD38-CD45A-CD90+CD49f+	16.96	12.63	4.325	4.737	5	5	1.291	96																										CD273- vs. CD90+CD49f+	1.02	1.773	-0.7526	5.962	4	4	0.1785	72
	BFU-E																																		CFU-GM
	CD34+CD38-CD45RA- vs. CD34+CD38-CD45A-CD273+	9.019	10.64	-1.619	4.737	5	5	0.4834	96																										Data Set-A vs. CD273+	16.53	27.89	-11.36	5.962	4	4	2.696	72
	CD34+CD38-CD45RA- vs. CD34+CD38-CD45A-CD273-	9.019	12.48	-3.463	4.737	5	5	1.034	96																										Data Set-A vs. CD273-	16.53	37.51	-20.98	5.962	4	4	4.977	72
	CD34+CD38-CD45RA- vs. CD34+CD38-CD45A-CD90+CD49f+	9.019	9.196	-0.1771	4.737	5	5	0.05286	96																										Data Set-A vs. CD90+CD49f+	16.53	27.89	-11.36	5.962	4	4	2.695	72
	CD34+CD38-CD45A-CD273+ vs. CD34+CD38-CD45A-CD273-	10.64	12.48	-1.843	4.737	5	5	0.5503	96																										CD273+ vs. CD273-	27.89	37.51	-9.618	5.962	4	4	2.281	72
	CD34+CD38-CD45A-CD273+ vs. CD34+CD38-CD45A-CD90+CD49f+	10.64	9.196	1.442	4.737	5	5	0.4306	96																										CD273+ vs. CD90+CD49f+	27.89	27.89	0.004038	5.962	4	4	0.0009577	72
	CD34+CD38-CD45A-CD273- vs. CD34+CD38-CD45A-CD90+CD49f+	12.48	9.196	3.286	4.737	5	5	0.9809	96																										CD273- vs. CD90+CD49f+	37.51	27.89	9.622	5.962	4	4	2.282	72
	CFU-GM																																		CFU-G
	CD34+CD38-CD45RA- vs. CD34+CD38-CD45A-CD273+	25.24	37.67	-12.44	4.737	5	5	3.713	96																										Data Set-A vs. CD273+	21.82	21.01	0.8099	5.962	4	4	0.1921	72
	CD34+CD38-CD45RA- vs. CD34+CD38-CD45A-CD273-	25.24	34.34	-9.108	4.737	5	5	2.719	96																										Data Set-A vs. CD273-	21.82	22.69	-0.8663	5.962	4	4	0.2055	72
	CD34+CD38-CD45RA- vs. CD34+CD38-CD45A-CD90+CD49f+	25.24	33.52	-8.287	4.737	5	5	2.474	96																										Data Set-A vs. CD90+CD49f+	21.82	25.13	-3.307	5.962	4	4	0.7844	72
	CD34+CD38-CD45A-CD273+ vs. CD34+CD38-CD45A-CD273-	37.67	34.34	3.329	4.737	5	5	0.994	96																										CD273+ vs. CD273-	21.01	22.69	-1.676	5.962	4	4	0.3976	72
	CD34+CD38-CD45A-CD273+ vs. CD34+CD38-CD45A-CD90+CD49f+	37.67	33.52	4.15	4.737	5	5	1.239	96																										CD273+ vs. CD90+CD49f+	21.01	25.13	-4.117	5.962	4	4	0.9765	72
	CD34+CD38-CD45A-CD273- vs. CD34+CD38-CD45A-CD90+CD49f+	34.34	33.52	0.8205	4.737	5	5	0.245	96																										CD273- vs. CD90+CD49f+	22.69	25.13	-2.441	5.962	4	4	0.5789	72
	CFU-G																																		CFU-GEMM
	CD34+CD38-CD45RA- vs. CD34+CD38-CD45A-CD273+	6.475	7.609	-1.134	4.737	5	5	0.3384	96																										Data Set-A vs. CD273+	0	0	0	5.962	4	4	0	72
	CD34+CD38-CD45RA- vs. CD34+CD38-CD45A-CD273-	6.475	6.452	0.02275	4.737	5	5	0.006791	96																										Data Set-A vs. CD273-	0	0.5952	-0.5952	5.962	4	4	0.1412	72
	CD34+CD38-CD45RA- vs. CD34+CD38-CD45A-CD90+CD49f+	6.475	6.778	-0.3026	4.737	5	5	0.09032	96																										Data Set-A vs. CD90+CD49f+	0	1.188	-1.188	5.962	4	4	0.2817	72
	CD34+CD38-CD45A-CD273+ vs. CD34+CD38-CD45A-CD273-	7.609	6.452	1.156	4.737	5	5	0.3452	96																										CD273+ vs. CD273-	0	0.5952	-0.5952	5.962	4	4	0.1412	72
	CD34+CD38-CD45A-CD273+ vs. CD34+CD38-CD45A-CD90+CD49f+	7.609	6.778	0.8311	4.737	5	5	0.2481	96																										CD273+ vs. CD90+CD49f+	0	1.188	-1.188	5.962	4	4	0.2817	72
	CD34+CD38-CD45A-CD273- vs. CD34+CD38-CD45A-CD90+CD49f+	6.452	6.778	-0.3253	4.737	5	5	0.09711	96																										CD273- vs. CD90+CD49f+	0.5952	1.188	-0.5925	5.962	4	4	0.1405	72
	CFU-M																																		CFU-M
	CD34+CD38-CD45RA- vs. CD34+CD38-CD45A-CD273+	27.17	25.28	1.894	4.737	5	5	0.5654	96																										Data Set-A vs. CD273+	44.75	42.84	1.912	5.962	4	4	0.4535	72
	CD34+CD38-CD45RA- vs. CD34+CD38-CD45A-CD273-	27.17	27.8	-0.6254	4.737	5	5	0.1867	96																										Data Set-A vs. CD273-	44.75	34.64	10.11	5.962	4	4	2.398	72
	CD34+CD38-CD45RA- vs. CD34+CD38-CD45A-CD90+CD49f+	27.17	35.73	-8.56	4.737	5	5	2.556	96																										Data Set-A vs. CD90+CD49f+	44.75	32.96	11.79	5.962	4	4	2.797	72
	CD34+CD38-CD45A-CD273+ vs. CD34+CD38-CD45A-CD273-	25.28	27.8	-2.519	4.737	5	5	0.7521	96																										CD273+ vs. CD273-	42.84	34.64	8.198	5.962	4	4	1.945	72
	CD34+CD38-CD45A-CD273+ vs. CD34+CD38-CD45A-CD90+CD49f+	25.28	35.73	-10.45	4.737	5	5	3.121	96																										CD273+ vs. CD90+CD49f+	42.84	32.96	9.88	5.962	4	4	2.343	72
	CD34+CD38-CD45A-CD273- vs. CD34+CD38-CD45A-CD90+CD49f+	27.8	35.73	-7.935	4.737	5	5	2.369	96																										CD273- vs. CD90+CD49f+	34.64	32.96	1.681	5.962	4	4	0.3988	72
	CFU-E																																		CFU-E
	CD34+CD38-CD45RA- vs. CD34+CD38-CD45A-CD273+	4.082	2.471	1.611	4.737	5	5	0.481	96																										Data Set-A vs. CD273+	15.31	7.365	7.944	5.962	4	4	1.884	72
	CD34+CD38-CD45RA- vs. CD34+CD38-CD45A-CD273-	4.082	1.968	2.114	4.737	5	5	0.6311	96																										Data Set-A vs. CD273-	15.31	3.546	11.76	5.962	4	4	2.79	72
	CD34+CD38-CD45RA- vs. CD34+CD38-CD45A-CD90+CD49f+	4.082	2.339	1.743	4.737	5	5	0.5203	96																										Data Set-A vs. CD90+CD49f+	15.31	11.06	4.245	5.962	4	4	1.007	72
	CD34+CD38-CD45A-CD273+ vs. CD34+CD38-CD45A-CD273-	2.471	1.968	0.5027	4.737	5	5	0.1501	96																										CD273+ vs. CD273-	7.365	3.546	3.819	5.962	4	4	0.9059	72
	CD34+CD38-CD45A-CD273+ vs. CD34+CD38-CD45A-CD90+CD49f+	2.471	2.339	0.1318	4.737	5	5	0.03934	96																										CD273+ vs. CD90+CD49f+	7.365	11.06	-3.699	5.962	4	4	0.8774	72
	CD34+CD38-CD45A-CD273- vs. CD34+CD38-CD45A-CD90+CD49f+	1.968	2.339	-0.371	4.737	5	5	0.1107	96																										CD273- vs. CD90+CD49f+	3.546	11.06	-7.518	5.962	4	4	1.783	72
Supplement Fig10.
		Colony count primary plating									Colony count secondary plating
		CD34+CD38-CD45RA-	CD34+CD38-CD45RA-CD273+	CD34+CD38-CD45RA-CD273-	CD34+CD38-CD45RA-CD90+CD49f+						CD34+CD38-CD45RA-	CD34+CD38-CD45RA-CD273+	CD34+CD38-CD45RA-CD273-	CD34+CD38-CD45RA-CD90+CD49f+
		39.3333	40.3333	33	20						23.5	28	11	41.5
		43.6667	37.6667	39.6667	39.6667						32.5	33	27	30.5
		11.5	45	41	31.5						18.5	25.5	24.5	25.5
		32.2	42	47	29						25	17.5	21	44
		37.17	35.93	43.5	15.9
Normality test	Shapiro-Wilk test									Shapiro-Wilk test
	W	0.8418	0.9823	0.97	0.967					W	0.9678	0.9762	0.9047	0.9071
	P value	0.1701	0.9464	0.8755	0.8558					P value	0.8275	0.8793	0.4546	0.4673
	Passed normality test (alpha=0.05)?	Yes	Yes	Yes	Yes					Passed normality test (alpha=0.05)?	Yes	Yes	Yes	Yes
	P value summary	ns	ns	ns	ns					P value summary	ns	ns	ns	ns
	ANOVA summary									ANOVA summary
	F	2.929								F	2.975
	P value	0.0655								P value	0.0742
	P value summary	ns								P value summary	ns
	Significant diff. among means (P < 0.05)?	No								Significant diff. among means (P < 0.05)?	No
	R squared	0.3545								R squared	0.4265
	Tukey's multiple comparisons test	Mean Diff,	95,00% CI of diff,	Below threshold?	Summary	Adjusted P Value				Tukey's multiple comparisons test	Mean Diff,	95,00% CI of diff,	Below threshold?	Summary	Adjusted P Value
	CD34+CD38-CD45RA- vs. CD34+CD38-CD45A-CD273+	-7.412	-22,75 to 7,925	No	ns	0.5273	A-B			CD34+CD38-CD45RA- vs. CD34+CD38-CD45A-CD273+	-1.125	-16,06 to 13,81	No	ns	0.9958	A-B
	CD34+CD38-CD45RA- vs. CD34+CD38-CD45A-CD273-	-8.059	-23,40 to 7,277	No	ns	0.4584	A-C			CD34+CD38-CD45RA- vs. CD34+CD38-CD45A-CD273-	4	-10,94 to 18,94	No	ns	0.8554	A-C
	CD34+CD38-CD45RA- vs. CD34+CD38-CD45A-CD90+CD49f+	5.561	-9,776 to 20,90	No	ns	0.7306	A-D			CD34+CD38-CD45RA- vs. CD34+CD38-CD45A-CD90+CD49f+	-10.5	-25,44 to 4,438	No	ns	0.212	A-D
	CD34+CD38-CD45A-CD273+ vs. CD34+CD38-CD45A-CD273-	-0.6473	-15,98 to 14,69	No	ns	0.9993	B-C			CD34+CD38-CD45A-CD273+ vs. CD34+CD38-CD45A-CD273-	5.125	-9,813 to 20,06	No	ns	0.7421	B-C
	CD34+CD38-CD45A-CD273+ vs. CD34+CD38-CD45A-CD90+CD49f+	12.97	-2,364 to 28,31	No	ns	0.1131	B-D			CD34+CD38-CD45A-CD273+ vs. CD34+CD38-CD45A-CD90+CD49f+	-9.375	-24,31 to 5,563	No	ns	0.2932	B-D
	CD34+CD38-CD45A-CD273- vs. CD34+CD38-CD45A-CD90+CD49f+	13.62	-1,717 to 28,96	No	ns	0.0911	C-D			CD34+CD38-CD45A-CD273- vs. CD34+CD38-CD45A-CD90+CD49f+	-14.5	-29,44 to 0,4378	No	ns	0.0581	C-D
[truncated: 10 more columns]

[truncated: 4 more sheets: Figure 7b_Proliferation index, Figure 7d_CD8+T-cell activation, Figure 7e_Proportion of T-cells, Figure 7f_Cytokine assay]
